# Supplementary material for: Methyl 1-(7-acetamido-5,8-dimeth­oxy­quinolin-2-yl)-4-methyl-β-carboline-3-carboxyl­ate
Source: Acta Crystallogr Sect E Struct Rep Online. 2011 May 25;67(Pt 6):o1497–8. doi: 10.1107/S1600536811018794 (PMC3120419; doi:10.1107/S1600536811018794)
Supplement: Supplementary file 1 [file e-67-o1497-sup1.cif]

##############################################################################
#                                                                            #
# This CIF contains the data in a paper accepted for publication in          #
# Acta Crystallographica Section E. It conforms to the requirements of       #
# Notes for Authors for Acta Crystallographica Section E, and has been       #
# peer reviewed under the auspices of the IUCr Commission on Journals.       #
#                                                                            #
# Full details of the Crystallographic Information File format               #
# are given in the paper "The Crystallographic Information File (CIF):       #
# a New Standard Archive File for Crystallography" by S. R. Hall, F. H.      #
# Allen and I. D. Brown [Acta Cryst. (1991), A47, 655-685].                  #
#                                                                            #
# The current version of the core CIF dictionary is obtainable from          #
# ftp://ftp.iucr.org/pub/cif_core.dic.                                       #
#                                                                            #
# Software is freely available for graphical display of the structure(s)     #
# in this CIF. For information consult the CIF software page                 #
# http://www.iucr.org/resources/cif/software.                                #
#                                                                            #
# This file may be used for bona fide research purposes within the           #
# scientific community so long as proper attribution is given to the journal # 
# article from which it was obtained.                                        #
#                                                                            #
##############################################################################
data_I
_audit_creation_method     SHELXL-97
_chemical_name_systematic
;
Methyl 1-(7-acetamido-5,8-dimethoxyquinolin-2-yl)-4-methyl-\b-carboline-3-
carboxylate
;
_chemical_name_common     ?
_chemical_formula_moiety     'C27 H24 N4 O5'
_chemical_formula_sum     'C27 H24 N4 O5'
_chemical_formula_iupac     'C27 H24 N4 O5'
_chemical_formula_weight     484.50
_chemical_melting_point     ?
_symmetry_cell_setting     triclinic
_symmetry_space_group_name_H-M     'P -1'
_symmetry_space_group_name_Hall     '-P 1'
loop_
    _symmetry_equiv_pos_as_xyz
    'x, y, z'
    '-x, -y, -z'
_cell_length_a     4.646(10)
_cell_length_b     13.81(3)
_cell_length_c     18.768(19)
_cell_angle_alpha     102.06(9)
_cell_angle_beta     95.23(10)
_cell_angle_gamma     96.85(11)
_cell_volume     1161(4)
_cell_formula_units_Z     2
_cell_measurement_reflns_used     25
_cell_measurement_theta_min     10
_cell_measurement_theta_max     25
_cell_measurement_temperature     193(2)
_exptl_crystal_description     10
_exptl_crystal_colour     yellow
_exptl_crystal_size_max     0.58
_exptl_crystal_size_mid     0.06
_exptl_crystal_size_min     0.03
_exptl_crystal_density_diffrn     1.386
_exptl_crystal_density_meas     ?
_exptl_crystal_density_method     'not measured'
_exptl_crystal_F_000     508
_exptl_absorpt_coefficient_mu     0.802
_exptl_absorpt_correction_type     none
_exptl_special_details
;
;
_diffrn_ambient_temperature     193(2)
_diffrn_radiation_type     CuK\a
_diffrn_radiation_wavelength     1.54178
_diffrn_radiation_monochromator     graphite
_diffrn_measurement_device_type     'Enraf--Nonius CAD-4'
_diffrn_measurement_device     '\k-geometry diffractometer'
_diffrn_measurement_method     \w/2\q
_diffrn_detector_area_resol_mean     ?
_diffrn_reflns_number     4993
_diffrn_reflns_av_R_equivalents     0.0539
_diffrn_reflns_av_sigmaI/netI     0.1164
_diffrn_reflns_theta_min     2.42
_diffrn_reflns_theta_max     69.97
_diffrn_reflns_theta_full     69.97
_diffrn_measured_fraction_theta_max     0.998
_diffrn_measured_fraction_theta_full     0.998
_diffrn_reflns_limit_h_min     -5
_diffrn_reflns_limit_h_max     0
_diffrn_reflns_limit_k_min     -16
_diffrn_reflns_limit_k_max     16
_diffrn_reflns_limit_l_min     -22
_diffrn_reflns_limit_l_max     22
_diffrn_standards_number     3
_diffrn_standards_interval_count     ?
_diffrn_standards_interval_time     60
_diffrn_standards_decay_%     2
_refine_special_details
;
Refinement of <i>F</i>^2^ against ALL reflections. The weighted <i>R</i>-factor
<i>wR</i> and goodness of fit <i>S</i> are based on <i>F</i>^2^, conventional
<i>R</i>-factors <i>R</i> are based on <i>F</i>, with <i>F</i> set to zero for
negative <i>F</i>^2^. The threshold expression of <i>F</i>^2^ >
\s(<i>F</i>^2^) is used only for calculating <i>R</i>-factors(gt) <i>etc</i>.
and is not relevant to the choice of reflections for refinement.
<i>R</i>-factors based on <i>F</i>^2^ are statistically about twice as large
as those based on <i>F</i>, and <i>R</i>- factors based on ALL data will be
even larger.
;
_reflns_number_total     4412
_reflns_number_gt     2069
_reflns_threshold_expression     I>2\s(I)
_refine_ls_structure_factor_coef     Fsqd
_refine_ls_matrix_type     full
_refine_ls_R_factor_all     0.1829
_refine_ls_R_factor_gt     0.0826
_refine_ls_wR_factor_gt     0.1953
_refine_ls_wR_factor_ref     0.2478
_refine_ls_goodness_of_fit_ref     0.988
_refine_ls_restrained_S_all     0.988
_refine_ls_number_reflns     4412
_refine_ls_number_parameters     330
_refine_ls_number_restraints     0
_refine_ls_hydrogen_treatment     constr
_refine_ls_weighting_scheme     calc
_refine_ls_weighting_details
                 'calc w=1/[\s^2^(Fo^2^)+(0.1159P)^2^] where P=(Fo^2^+2Fc^2^)/3'
_atom_sites_solution_hydrogens     geom
_atom_sites_solution_primary     direct
_atom_sites_solution_secondary     difmap
_refine_ls_shift/su_max     0.000
_refine_ls_shift/su_mean     0.000
_refine_diff_density_max     0.263
_refine_diff_density_min     -0.342
_refine_ls_extinction_method     'SHELXL97 (Sheldrick, 2008)'
_refine_ls_extinction_coef     0.0010(5)
_refine_ls_extinction_expression
                                  'Fc^*^=kFc[1+0.001xFc^2^\l^3^/sin(2\q)]^-1/4^'
loop_
    _atom_type_symbol
    _atom_type_description
    _atom_type_scat_dispersion_real
    _atom_type_scat_dispersion_imag
    _atom_type_scat_source
    'C' 'C' 0.0181 0.0091
                         'International Tables Vol C Tables 4.2.6.8 and 6.1.1.4'
    'H' 'H' 0.0000 0.0000
                         'International Tables Vol C Tables 4.2.6.8 and 6.1.1.4'
    'N' 'N' 0.0311 0.0180
                         'International Tables Vol C Tables 4.2.6.8 and 6.1.1.4'
    'O' 'O' 0.0492 0.0322
                         'International Tables Vol C Tables 4.2.6.8 and 6.1.1.4'
_computing_data_collection     '<i>CAD-4 Software</i> (Enraf--Nonius, 1989)'
_computing_cell_refinement     '<i>CAD-4 Software</i> (Enraf--Nonius, 1989)'
_computing_data_reduction     'CORINC (Dr\"ager & Gattow, 1971)'
_computing_structure_solution     'SIR97 (Altomare <i>et al.</i>, 1999)'
_computing_structure_refinement     'SHELXL97 (Sheldrick, 2008)'
_computing_molecular_graphics     'PLATON (Spek, 2009)'
_computing_publication_material     'PLATON (Spek, 2009)'
loop_
    _atom_site_type_symbol
    _atom_site_label
    _atom_site_fract_x
    _atom_site_fract_y
    _atom_site_fract_z
    _atom_site_U_iso_or_equiv
    _atom_site_adp_type
    _atom_site_calc_flag
    _atom_site_refinement_flags
    _atom_site_occupancy
    _atom_site_symmetry_multiplicity
    _atom_site_disorder_assembly
    _atom_site_disorder_group
    O O1 0.9484(9) 0.6415(3) 0.3958(2) 0.0631(12) Uani d . 1 1 . .
    O O2 1.1937(9) 0.5349(3) 0.43953(19) 0.0530(11) Uani d . 1 1 . .
    O O3 0.5569(7) -0.0529(2) 0.16500(18) 0.0381(8) Uani d . 1 1 . .
    N N4 0.7247(8) -0.2335(3) 0.1735(2) 0.0314(9) Uani d . 1 1 . .
    H H4 0.5329 -0.2404 0.1660 0.038 Uiso calc R 1 1 . .
    O O5 1.1210(8) -0.3053(3) 0.1464(2) 0.0691(14) Uani d . 1 1 . .
    O O6 1.4309(8) -0.0606(3) 0.38367(19) 0.0469(10) Uani d . 1 1 . .
    N N1 0.9463(9) 0.3816(3) 0.3424(2) 0.0363(10) Uani d . 1 1 . .
    N N2 0.4724(9) 0.2191(3) 0.1858(2) 0.0367(10) Uani d . 1 1 . .
    H H2 0.4994 0.1561 0.1806 0.044 Uiso calc R 1 1 . .
    N N3 0.8225(9) 0.1206(3) 0.2585(2) 0.0349(10) Uani d . 1 1 . .
    C C1 0.9992(12) 0.5579(4) 0.3929(3) 0.0392(12) Uani d . 1 1 . .
    C C2 1.3460(13) 0.6178(4) 0.4953(3) 0.0506(15) Uani d . 1 1 . .
    H H2A 1.4680 0.6626 0.4725 0.076 Uiso calc R 1 1 . .
    H H2B 1.4695 0.5926 0.5305 0.076 Uiso calc R 1 1 . .
    H H2C 1.2039 0.6545 0.5210 0.076 Uiso calc R 1 1 . .
    C C3 0.8488(11) 0.4675(3) 0.3360(3) 0.0362(12) Uani d . 1 1 . .
    C C4 0.8328(11) 0.2958(3) 0.2955(3) 0.0361(12) Uani d . 1 1 . .
    C C5 0.6143(11) 0.2973(3) 0.2397(3) 0.0341(11) Uani d . 1 1 . .
    C C6 0.2800(11) 0.2556(4) 0.1412(3) 0.0352(11) Uani d . 1 1 . .
    C C7 0.2906(11) 0.3594(4) 0.1682(3) 0.0355(11) Uani d . 1 1 . .
    C C8 0.5118(11) 0.3860(3) 0.2323(3) 0.0344(11) Uani d . 1 1 . .
    C C9 0.6334(11) 0.4754(3) 0.2817(3) 0.0368(12) Uani d . 1 1 . .
    C C10 0.5268(13) 0.5721(4) 0.2747(3) 0.0508(15) Uani d . 1 1 . .
    H H10A 0.4642 0.6039 0.3214 0.076 Uiso calc R 1 1 . .
    H H10B 0.3616 0.5585 0.2359 0.076 Uiso calc R 1 1 . .
    H H10C 0.6850 0.6169 0.2623 0.076 Uiso calc R 1 1 . .
    C C11 0.1095(11) 0.4101(4) 0.1309(3) 0.0416(13) Uani d . 1 1 . .
    H H11 0.1105 0.4800 0.1476 0.050 Uiso calc R 1 1 . .
    C C12 -0.0723(12) 0.3573(4) 0.0691(3) 0.0490(14) Uani d . 1 1 . .
    H H12 -0.1993 0.3914 0.0439 0.059 Uiso calc R 1 1 . .
    C C13 -0.0731(12) 0.2558(4) 0.0431(3) 0.0477(14) Uani d . 1 1 . .
    H H13 -0.1969 0.2220 -0.0002 0.057 Uiso calc R 1 1 . .
    C C14 0.0991(12) 0.2038(4) 0.0782(3) 0.0432(13) Uani d . 1 1 . .
    H H14 0.0965 0.1340 0.0605 0.052 Uiso calc R 1 1 . .
    C C15 0.9462(11) 0.2043(3) 0.3056(3) 0.0367(12) Uani d . 1 1 . .
    C C16 0.9155(11) 0.0334(3) 0.2670(3) 0.0320(11) Uani d . 1 1 . .
    C C17 0.7812(10) -0.0564(3) 0.2176(3) 0.0330(11) Uani d . 1 1 . .
    C C18 0.6517(15) -0.0421(5) 0.0971(3) 0.0645(19) Uani d . 1 1 . .
    H H18A 0.7902 0.0195 0.1047 0.097 Uiso calc R 1 1 . .
    H H18B 0.4831 -0.0388 0.0627 0.097 Uiso calc R 1 1 . .
    H H18C 0.7473 -0.0996 0.0769 0.097 Uiso calc R 1 1 . .
    C C19 0.8703(10) -0.1450(3) 0.2232(3) 0.0323(11) Uani d . 1 1 . .
    C C20 0.8550(10) -0.3067(4) 0.1373(3) 0.0374(12) Uani d . 1 1 . .
    C C21 0.6628(11) -0.3906(4) 0.0857(3) 0.0447(14) Uani d . 1 1 . .
    H H21A 0.7272 -0.3984 0.0368 0.067 Uiso calc R 1 1 . .
    H H21B 0.4610 -0.3762 0.0833 0.067 Uiso calc R 1 1 . .
    H H21C 0.6731 -0.4525 0.1029 0.067 Uiso calc R 1 1 . .
    C C22 1.0881(11) -0.1513(4) 0.2785(3) 0.0373(12) Uani d . 1 1 . .
    H H22 1.1437 -0.2143 0.2820 0.045 Uiso calc R 1 1 . .
    C C23 1.2197(10) -0.0657(4) 0.3273(3) 0.0338(11) Uani d . 1 1 . .
    C C24 1.5056(13) -0.1523(4) 0.3972(3) 0.0514(15) Uani d . 1 1 . .
    H H24A 1.3311 -0.1930 0.4064 0.077 Uiso calc R 1 1 . .
    H H24B 1.6528 -0.1387 0.4403 0.077 Uiso calc R 1 1 . .
    H H24C 1.5846 -0.1885 0.3544 0.077 Uiso calc R 1 1 . .
    C C25 1.1358(11) 0.0293(3) 0.3224(3) 0.0345(11) Uani d . 1 1 . .
    C C26 1.2625(12) 0.1205(4) 0.3705(3) 0.0413(13) Uani d . 1 1 . .
    H H26 1.4150 0.1214 0.4080 0.050 Uiso calc R 1 1 . .
    C C27 1.1656(11) 0.2061(4) 0.3626(3) 0.0392(12) Uani d . 1 1 . .
    H H27 1.2453 0.2676 0.3955 0.047 Uiso calc R 1 1 . .
loop_
    _atom_site_aniso_label
    _atom_site_aniso_U_11
    _atom_site_aniso_U_22
    _atom_site_aniso_U_33
    _atom_site_aniso_U_12
    _atom_site_aniso_U_13
    _atom_site_aniso_U_23
    O1 0.068(3) 0.032(2) 0.077(3) 0.006(2) -0.016(2) -0.004(2)
    O2 0.073(3) 0.037(2) 0.042(2) -0.003(2) -0.006(2) 0.0036(17)
    O3 0.038(2) 0.0337(18) 0.0398(19) 0.0018(16) -0.0003(17) 0.0052(15)
    N4 0.022(2) 0.0242(19) 0.044(2) 0.0010(16) 0.0027(18) 0.0013(17)
    O5 0.0185(19) 0.067(3) 0.097(3) 0.0068(18) -0.001(2) -0.033(2)
    O6 0.047(2) 0.039(2) 0.050(2) 0.0009(17) -0.0097(18) 0.0100(17)
    N1 0.039(2) 0.028(2) 0.040(2) -0.0042(18) 0.009(2) 0.0057(18)
    N2 0.036(2) 0.031(2) 0.038(2) -0.0019(18) 0.002(2) 0.0024(18)
    N3 0.038(2) 0.027(2) 0.034(2) -0.0025(18) 0.0078(19) -0.0016(17)
    C1 0.042(3) 0.029(3) 0.044(3) -0.002(2) 0.012(3) 0.003(2)
    C2 0.069(4) 0.033(3) 0.041(3) -0.006(3) 0.000(3) 0.000(2)
    C3 0.047(3) 0.024(2) 0.038(3) 0.001(2) 0.016(2) 0.007(2)
    C4 0.040(3) 0.032(3) 0.033(3) -0.004(2) 0.013(2) 0.001(2)
    C5 0.033(3) 0.027(2) 0.039(3) -0.002(2) 0.010(2) 0.003(2)
    C6 0.031(3) 0.037(3) 0.037(3) 0.004(2) 0.008(2) 0.005(2)
    C7 0.030(3) 0.039(3) 0.035(3) 0.001(2) 0.011(2) 0.002(2)
    C8 0.034(3) 0.036(3) 0.034(3) 0.001(2) 0.015(2) 0.008(2)
    C9 0.042(3) 0.028(2) 0.038(3) 0.000(2) 0.012(2) 0.002(2)
    C10 0.058(4) 0.038(3) 0.050(3) 0.004(3) -0.007(3) 0.004(3)
    C11 0.041(3) 0.035(3) 0.052(3) 0.010(2) 0.010(3) 0.011(3)
    C12 0.041(3) 0.052(3) 0.053(3) 0.004(3) 0.004(3) 0.012(3)
    C13 0.039(3) 0.050(3) 0.048(3) -0.002(3) -0.002(3) 0.004(3)
    C14 0.045(3) 0.035(3) 0.047(3) 0.001(2) 0.007(3) 0.005(2)
    C15 0.040(3) 0.031(3) 0.036(3) -0.002(2) 0.006(2) 0.002(2)
    C16 0.033(3) 0.028(2) 0.034(3) 0.001(2) 0.005(2) 0.006(2)
    C17 0.029(3) 0.033(3) 0.034(3) 0.002(2) 0.000(2) 0.005(2)
    C18 0.075(5) 0.071(4) 0.040(3) -0.016(4) -0.004(3) 0.016(3)
    C19 0.028(3) 0.025(2) 0.039(3) -0.003(2) 0.001(2) 0.002(2)
    C20 0.020(2) 0.040(3) 0.046(3) 0.004(2) -0.003(2) -0.001(2)
    C21 0.032(3) 0.039(3) 0.054(3) 0.002(2) 0.002(3) -0.009(3)
    C22 0.038(3) 0.032(3) 0.041(3) 0.003(2) 0.005(2) 0.008(2)
    C23 0.026(2) 0.038(3) 0.037(3) 0.001(2) 0.003(2) 0.011(2)
    C24 0.047(3) 0.049(3) 0.057(4) 0.003(3) -0.008(3) 0.020(3)
    C25 0.032(3) 0.034(3) 0.033(3) -0.006(2) 0.002(2) 0.003(2)
    C26 0.040(3) 0.038(3) 0.038(3) -0.007(2) -0.004(2) 0.004(2)
    C27 0.043(3) 0.031(3) 0.037(3) -0.003(2) 0.002(2) 0.001(2)
_geom_special_details
;
All e.s.d.'s (except the e.s.d. in the dihedral angle between two l.s. planes)
are estimated using the full covariance matrix. The cell e.s.d.'s are taken
into account individually in the estimation of e.s.d.'s in distances, angles
and torsion angles; correlations between e.s.d.'s in cell parameters are only
used when they are defined by crystal symmetry. An approximate (isotropic)
treatment of cell e.s.d.'s is used for estimating e.s.d.'s involving l.s.
planes.
;
loop_
    _geom_bond_atom_site_label_1
    _geom_bond_atom_site_label_2
    _geom_bond_site_symmetry_2
    _geom_bond_distance
    _geom_bond_publ_flag
    O1 C1 . 1.198(6) ?
    O2 C1 . 1.313(6) ?
    O2 C2 . 1.442(6) ?
    O3 C17 . 1.380(6) ?
    O3 C18 . 1.417(7) ?
    N4 C20 . 1.336(6) ?
    N4 C19 . 1.425(6) ?
    O5 C20 . 1.229(6) ?
    O6 C23 . 1.360(6) ?
    O6 C24 . 1.419(6) ?
    N1 C4 . 1.337(6) ?
    N1 C3 . 1.342(6) ?
    N2 C5 . 1.370(6) ?
    N2 C6 . 1.380(6) ?
    N3 C15 . 1.330(6) ?
    N3 C16 . 1.362(6) ?
    C1 C3 . 1.512(7) ?
    C3 C9 . 1.392(7) ?
    C4 C5 . 1.396(7) ?
    C4 C15 . 1.467(7) ?
    C5 C8 . 1.395(7) ?
    C6 C14 . 1.392(7) ?
    C6 C7 . 1.410(7) ?
    C7 C11 . 1.388(7) ?
    C7 C8 . 1.462(7) ?
    C8 C9 . 1.400(7) ?
    C9 C10 . 1.505(7) ?
    C11 C12 . 1.383(7) ?
    C12 C13 . 1.383(8) ?
    C13 C14 . 1.352(7) ?
    C15 C27 . 1.402(7) ?
    C16 C25 . 1.406(7) ?
    C16 C17 . 1.420(7) ?
    C17 C19 . 1.359(7) ?
    C19 C22 . 1.406(7) ?
    C20 C21 . 1.485(7) ?
    C22 C23 . 1.373(7) ?
    C23 C25 . 1.431(7) ?
    C25 C26 . 1.414(7) ?
    C26 C27 . 1.346(7) ?
    N2 H2 . 0.8800 ?
    N4 H4 . 0.8800 ?
    C2 H2A . 0.9800 ?
    C2 H2B . 0.9800 ?
    C2 H2C . 0.9800 ?
    C10 H10A . 0.9800 ?
    C10 H10B . 0.9800 ?
    C10 H10C . 0.9800 ?
    C11 H11 . 0.9500 ?
    C12 H12 . 0.9500 ?
    C13 H13 . 0.9500 ?
    C14 H14 . 0.9500 ?
    C18 H18A . 0.9800 ?
    C18 H18B . 0.9800 ?
    C18 H18C . 0.9800 ?
    C21 H21A . 0.9800 ?
    C21 H21B . 0.9800 ?
    C21 H21C . 0.9800 ?
    C22 H22 . 0.9500 ?
    C24 H24A . 0.9800 ?
    C24 H24B . 0.9800 ?
    C24 H24C . 0.9800 ?
    C26 H26 . 0.9500 ?
    C27 H27 . 0.9500 ?
loop_
    _geom_angle_atom_site_label_1
    _geom_angle_atom_site_label_2
    _geom_angle_atom_site_label_3
    _geom_angle_site_symmetry_1
    _geom_angle_site_symmetry_3
    _geom_angle
    _geom_angle_publ_flag
    C1 O2 C2 . . 115.5(4) ?
    C17 O3 C18 . . 113.6(4) ?
    C20 N4 C19 . . 125.5(4) ?
    C23 O6 C24 . . 117.3(4) ?
    C4 N1 C3 . . 120.2(5) ?
    C5 N2 C6 . . 108.6(4) ?
    C15 N3 C16 . . 117.6(4) ?
    O1 C1 O2 . . 123.1(5) ?
    O1 C1 C3 . . 124.4(5) ?
    O2 C1 C3 . . 112.5(4) ?
    N1 C3 C9 . . 124.4(4) ?
    N1 C3 C1 . . 113.9(5) ?
    C9 C3 C1 . . 121.7(4) ?
    N1 C4 C5 . . 118.9(5) ?
    N1 C4 C15 . . 117.8(5) ?
    C5 C4 C15 . . 123.2(4) ?
    N2 C5 C8 . . 110.2(4) ?
    N2 C5 C4 . . 128.5(5) ?
    C8 C5 C4 . . 121.4(4) ?
    N2 C6 C14 . . 128.4(5) ?
    N2 C6 C7 . . 109.4(4) ?
    C14 C6 C7 . . 122.2(5) ?
    C11 C7 C6 . . 118.2(5) ?
    C11 C7 C8 . . 136.1(5) ?
    C6 C7 C8 . . 105.7(4) ?
    C5 C8 C9 . . 119.0(5) ?
    C5 C8 C7 . . 106.1(4) ?
    C9 C8 C7 . . 134.8(5) ?
    C3 C9 C8 . . 116.0(5) ?
    C3 C9 C10 . . 124.0(4) ?
    C8 C9 C10 . . 120.0(5) ?
    C12 C11 C7 . . 119.0(5) ?
    C11 C12 C13 . . 121.4(5) ?
    C14 C13 C12 . . 121.3(5) ?
    C13 C14 C6 . . 118.0(5) ?
    N3 C15 C27 . . 123.1(5) ?
    N3 C15 C4 . . 115.5(5) ?
    C27 C15 C4 . . 121.4(4) ?
    N3 C16 C25 . . 122.7(4) ?
    N3 C16 C17 . . 117.9(4) ?
    C25 C16 C17 . . 119.4(4) ?
    C19 C17 O3 . . 120.5(4) ?
    C19 C17 C16 . . 120.0(4) ?
    O3 C17 C16 . . 119.5(4) ?
    C17 C19 C22 . . 121.7(4) ?
    C17 C19 N4 . . 118.0(4) ?
    C22 C19 N4 . . 120.2(4) ?
    O5 C20 N4 . . 121.8(5) ?
    O5 C20 C21 . . 121.4(5) ?
    N4 C20 C21 . . 116.8(4) ?
    C23 C22 C19 . . 119.5(5) ?
    O6 C23 C22 . . 125.9(5) ?
    O6 C23 C25 . . 113.7(4) ?
    C22 C23 C25 . . 120.5(5) ?
    C16 C25 C26 . . 117.4(5) ?
    C16 C25 C23 . . 119.0(4) ?
    C26 C25 C23 . . 123.6(5) ?
    C27 C26 C25 . . 119.5(5) ?
    C26 C27 C15 . . 119.7(5) ?
    C6 N2 H2 . . 126.00 ?
    C5 N2 H2 . . 126.00 ?
    C19 N4 H4 . . 117.00 ?
    C20 N4 H4 . . 117.00 ?
    O2 C2 H2A . . 110.00 ?
    O2 C2 H2B . . 109.00 ?
    O2 C2 H2C . . 109.00 ?
    H2A C2 H2B . . 109.00 ?
    H2A C2 H2C . . 109.00 ?
    H2B C2 H2C . . 109.00 ?
    C9 C10 H10A . . 109.00 ?
    C9 C10 H10B . . 109.00 ?
    C9 C10 H10C . . 110.00 ?
    H10A C10 H10B . . 109.00 ?
    H10A C10 H10C . . 109.00 ?
    H10B C10 H10C . . 109.00 ?
    C7 C11 H11 . . 120.00 ?
    C12 C11 H11 . . 121.00 ?
    C11 C12 H12 . . 119.00 ?
    C13 C12 H12 . . 119.00 ?
    C12 C13 H13 . . 119.00 ?
    C14 C13 H13 . . 119.00 ?
    C6 C14 H14 . . 121.00 ?
    C13 C14 H14 . . 121.00 ?
    O3 C18 H18A . . 110.00 ?
    O3 C18 H18B . . 109.00 ?
    O3 C18 H18C . . 109.00 ?
    H18A C18 H18B . . 109.00 ?
    H18A C18 H18C . . 109.00 ?
    H18B C18 H18C . . 109.00 ?
    C20 C21 H21A . . 109.00 ?
    C20 C21 H21B . . 109.00 ?
    C20 C21 H21C . . 110.00 ?
    H21A C21 H21B . . 109.00 ?
    H21A C21 H21C . . 109.00 ?
    H21B C21 H21C . . 109.00 ?
    C19 C22 H22 . . 120.00 ?
    C23 C22 H22 . . 120.00 ?
    O6 C24 H24A . . 109.00 ?
    O6 C24 H24B . . 109.00 ?
    O6 C24 H24C . . 109.00 ?
    H24A C24 H24B . . 109.00 ?
    H24A C24 H24C . . 109.00 ?
    H24B C24 H24C . . 110.00 ?
    C25 C26 H26 . . 120.00 ?
    C27 C26 H26 . . 120.00 ?
    C15 C27 H27 . . 120.00 ?
    C26 C27 H27 . . 120.00 ?
loop_
    _geom_torsion_atom_site_label_1
    _geom_torsion_atom_site_label_2
    _geom_torsion_atom_site_label_3
    _geom_torsion_atom_site_label_4
    _geom_torsion_site_symmetry_1
    _geom_torsion_site_symmetry_2
    _geom_torsion_site_symmetry_3
    _geom_torsion_site_symmetry_4
    _geom_torsion
    _geom_torsion_publ_flag
    C2 O2 C1 O1 . . . . -0.2(8) ?
    C2 O2 C1 C3 . . . . 179.9(4) ?
    C4 N1 C3 C9 . . . . -1.0(7) ?
    C4 N1 C3 C1 . . . . -179.9(4) ?
    O1 C1 C3 N1 . . . . 178.5(5) ?
    O2 C1 C3 N1 . . . . -1.6(6) ?
    O1 C1 C3 C9 . . . . -0.4(8) ?
    O2 C1 C3 C9 . . . . 179.5(5) ?
    C3 N1 C4 C5 . . . . 0.6(7) ?
    C3 N1 C4 C15 . . . . -179.5(4) ?
    C6 N2 C5 C8 . . . . 1.5(5) ?
    C6 N2 C5 C4 . . . . -178.0(5) ?
    N1 C4 C5 N2 . . . . 179.1(5) ?
    C15 C4 C5 N2 . . . . -0.8(8) ?
    N1 C4 C5 C8 . . . . -0.4(7) ?
    C15 C4 C5 C8 . . . . 179.7(4) ?
    C5 N2 C6 C14 . . . . 177.4(5) ?
    C5 N2 C6 C7 . . . . -2.0(5) ?
    N2 C6 C7 C11 . . . . -179.4(4) ?
    C14 C6 C7 C11 . . . . 1.1(7) ?
    N2 C6 C7 C8 . . . . 1.7(5) ?
    C14 C6 C7 C8 . . . . -177.8(5) ?
    N2 C5 C8 C9 . . . . -178.9(4) ?
    C4 C5 C8 C9 . . . . 0.6(7) ?
    N2 C5 C8 C7 . . . . -0.4(5) ?
    C4 C5 C8 C7 . . . . 179.1(4) ?
    C11 C7 C8 C5 . . . . -179.3(6) ?
    C6 C7 C8 C5 . . . . -0.8(5) ?
    C11 C7 C8 C9 . . . . -1.1(10) ?
    C6 C7 C8 C9 . . . . 177.4(5) ?
    N1 C3 C9 C8 . . . . 1.2(7) ?
    C1 C3 C9 C8 . . . . 179.9(5) ?
    N1 C3 C9 C10 . . . . -179.7(5) ?
    C1 C3 C9 C10 . . . . -0.9(8) ?
    C5 C8 C9 C3 . . . . -1.0(7) ?
    C7 C8 C9 C3 . . . . -179.0(5) ?
    C5 C8 C9 C10 . . . . 179.9(5) ?
    C7 C8 C9 C10 . . . . 1.9(8) ?
    C6 C7 C11 C12 . . . . -0.1(7) ?
    C8 C7 C11 C12 . . . . 178.3(5) ?
    C7 C11 C12 C13 . . . . -1.2(8) ?
    C11 C12 C13 C14 . . . . 1.6(9) ?
    C12 C13 C14 C6 . . . . -0.6(8) ?
    N2 C6 C14 C13 . . . . 179.9(5) ?
    C7 C6 C14 C13 . . . . -0.7(8) ?
    C16 N3 C15 C27 . . . . 0.1(7) ?
    C16 N3 C15 C4 . . . . -178.3(4) ?
    N1 C4 C15 N3 . . . . 178.7(4) ?
    C5 C4 C15 N3 . . . . -1.4(7) ?
    N1 C4 C15 C27 . . . . 0.3(7) ?
    C5 C4 C15 C27 . . . . -179.8(5) ?
    C15 N3 C16 C25 . . . . -0.6(7) ?
    C15 N3 C16 C17 . . . . 179.1(5) ?
    C18 O3 C17 C19 . . . . -88.9(6) ?
    C18 O3 C17 C16 . . . . 92.3(6) ?
    N3 C16 C17 C19 . . . . 179.0(4) ?
    C25 C16 C17 C19 . . . . -1.4(7) ?
    N3 C16 C17 O3 . . . . -2.3(7) ?
    C25 C16 C17 O3 . . . . 177.4(4) ?
    O3 C17 C19 C22 . . . . -176.8(4) ?
    C16 C17 C19 C22 . . . . 2.0(7) ?
    O3 C17 C19 N4 . . . . -0.2(7) ?
    C16 C17 C19 N4 . . . . 178.6(4) ?
    C20 N4 C19 C17 . . . . 135.4(5) ?
    C20 N4 C19 C22 . . . . -47.9(7) ?
    C19 N4 C20 O5 . . . . 2.7(8) ?
    C19 N4 C20 C21 . . . . -177.5(4) ?
    C17 C19 C22 C23 . . . . -1.4(7) ?
    N4 C19 C22 C23 . . . . -178.0(5) ?
    C24 O6 C23 C22 . . . . -5.6(7) ?
    C24 O6 C23 C25 . . . . 173.7(4) ?
    C19 C22 C23 O6 . . . . 179.5(5) ?
    C19 C22 C23 C25 . . . . 0.2(7) ?
    N3 C16 C25 C26 . . . . -0.1(7) ?
    C17 C16 C25 C26 . . . . -179.8(5) ?
    N3 C16 C25 C23 . . . . 179.9(4) ?
    C17 C16 C25 C23 . . . . 0.2(7) ?
    O6 C23 C25 C16 . . . . -179.0(4) ?
    C22 C23 C25 C16 . . . . 0.3(7) ?
    O6 C23 C25 C26 . . . . 1.0(7) ?
    C22 C23 C25 C26 . . . . -179.7(5) ?
    C16 C25 C26 C27 . . . . 1.4(7) ?
    C23 C25 C26 C27 . . . . -178.7(5) ?
    C25 C26 C27 C15 . . . . -1.8(8) ?
    N3 C15 C27 C26 . . . . 1.1(8) ?
    C4 C15 C27 C26 . . . . 179.5(5) ?
loop_
    _geom_hbond_atom_site_label_D
    _geom_hbond_atom_site_label_H
    _geom_hbond_atom_site_label_A
    _geom_hbond_site_symmetry_A
    _geom_hbond_distance_DH
    _geom_hbond_distance_HA
    _geom_hbond_distance_DA
    _geom_hbond_angle_DHA
    N2 H2 N3 . 0.88 2.17 2.693(7) 118
    N4 H4 O5 1_455 0.88 1.98 2.824(8) 160
data_global
_journal_date_recd_electronic     2011-05-16
_journal_date_accepted     2011-05-17
_journal_name_full     'Acta Crystallographica, Section E'
_journal_year     2011
_journal_volume     67
_journal_issue      6
_journal_page_first     o1497
_journal_page_last     o1498
_journal_paper_category     QO
_journal_coeditor_code     BT5551
_publ_contact_author_name     'Detert, Heiner'
_publ_contact_author_address
;
University Mainz
Duesbergweg 10-14
55099 Mainz
Germany
;
_publ_contact_author_email     'detert@uni-mainz.de'
_publ_contact_author_fax     '+496131-3925338'
_publ_contact_author_phone     '+496131-3924189'
_publ_section_title
;\
Methyl
1-(7-acetamido-5,8-dimethoxyquinolin-2-yl)-4-methyl-\b-carboline-3-\
carboxylate
;
loop_
    _publ_author_name
    _publ_author_address
    'Nissen, Felix'
;
University Mainz
Duesbergweg 10-14
55099 Mainz
Germany
;
    'Schollmeyer, Dieter'
;
University Mainz
Duesbergweg 10-14
55099 Mainz
Germany
;
    'Detert, Heiner'
;
University Mainz
Duesbergweg 10-14
55099 Mainz
Germany
;
