# Supplementary material for: Methyl 1-(7-acetamido-5,8-dimeth­oxy­quinolin-2-yl)-4-methyl-β-carboline-3-carboxyl­ate
Source: Acta Crystallogr Sect E Struct Rep Online. 2011 May 25;67(Pt 6):o1497–8. doi: 10.1107/S1600536811018794 (PMC3120419; doi:10.1107/S1600536811018794)
Supplement: Supplementary file 2 [file e-67-o1497-Isup2.hkl]

# 
# h,k,l, Fc-squared, Fo-squared, sigma(Fo-squared) and status flag 
# 
data_I
_shelx_title ' nis539 in P-1' 
_shelx_refln_list_code          4 
_shelx_F_calc_maximum      259.66 
_exptl_crystal_F_000       508.00 
_reflns_d_resolution_high  0.8205 
 
loop_ 
 _symmetry_equiv_pos_as_xyz 
 'x, y, z' 
 '-x, -y, -z' 
 
_cell_length_a     4.6462 
_cell_length_b    13.8105 
_cell_length_c    18.7684 
_cell_angle_alpha 102.061 
_cell_angle_beta   95.234 
_cell_angle_gamma  96.853 
 
_shelx_F_squared_multiplier     1.000 
 
loop_ 
 _refln_index_h 
 _refln_index_k 
 _refln_index_l 
 _refln_F_squared_calc 
 _refln_F_squared_meas 
 _refln_F_squared_sigma 
 _refln_observed_status 
   1   0   0     1244.82     1533.63     41.06 o 
   2   0   0      152.88      196.56     16.84 o 
   3   0   0      627.76      790.66     38.25 o 
   4   0   0       53.30       55.39     18.82 o 
   5   0   0      111.02      142.32     22.25 o 
  -5   1   0        9.60        7.24     13.56 o 
  -4   1   0        8.01       -8.76     17.52 o 
  -3   1   0     1228.84     1460.80     52.11 o 
  -2   1   0      770.47      936.56     31.92 o 
  -1   1   0        1.08        4.34      9.29 o 
   0   1   0      189.58      136.41      4.26 o 
   1   1   0     1401.35     1676.79     44.42 o 
   2   1   0      115.41      172.11     16.46 o 
   3   1   0       12.91       43.58     11.12 o 
   4   1   0        5.43       13.26     17.14 o 
   5   1   0        2.59       -3.43     20.11 o 
  -5   2   0       81.24       89.75     19.96 o 
  -4   2   0       10.63        7.85     15.08 o 
  -3   2   0       28.50       41.90     12.04 o 
  -2   2   0        3.23        9.68     13.26 o 
  -1   2   0       28.65       40.76      8.30 o 
   0   2   0        5.64        3.27      4.75 o 
   1   2   0     2207.82     2364.60     58.21 o 
   2   2   0        0.00       -4.34     10.13 o 
   3   2   0       30.55       47.24     13.18 o 
   4   2   0       20.17       56.00     15.31 o 
   5   2   0       75.97       57.67     18.28 o 
  -5   3   0       21.39       26.13     14.09 o 
  -4   3   0        2.78       13.18     16.99 o 
  -3   3   0      244.23      329.28     24.84 o 
  -2   3   0       16.65       16.38      8.91 o 
  -1   3   0       84.29       68.72      9.60 o 
   0   3   0      536.32      492.82     12.20 o 
   1   3   0      131.22      112.91     11.35 o 
   2   3   0       51.20       57.14     12.42 o 
   3   3   0        0.00       13.26      9.37 o 
   4   3   0       89.03       82.59     17.45 o 
   5   3   0        2.48      -11.73     15.01 o 
  -5   4   0       11.69       29.87     13.18 o 
  -4   4   0        2.37       -8.84     13.94 o 
  -3   4   0      204.73      247.61     22.70 o 
  -2   4   0      432.35      482.41     26.06 o 
  -1   4   0       73.42       59.27     10.21 o 
   0   4   0      304.23      252.66     10.64 o 
   1   4   0        8.55       -8.46     14.40 o 
   2   4   0       53.84       63.77     13.03 o 
   3   4   0       20.38       -7.85     22.78 o 
   4   4   0       27.85       47.39     14.40 o 
   5   4   0        5.76       23.31     11.73 o 
  -5   5   0       19.50        8.23     14.86 o 
  -4   5   0       53.66       34.59     18.59 o 
  -3   5   0       64.39       64.53     14.93 o 
  -2   5   0      418.34      571.17     28.11 o 
  -1   5   0       11.70       29.48      7.85 o 
   0   5   0      604.01      552.93     16.16 o 
   1   5   0        0.37       -2.06      9.75 o 
   2   5   0     1012.65     1050.54     42.44 o 
   3   5   0       95.29       94.09     20.42 o 
   4   5   0       48.09       28.11     16.38 o 
   5   5   0      118.54       74.66     20.57 o 
  -5   6   0       74.27        0.00     31.77 o 
  -4   6   0      379.82      522.26     41.45 o 
  -3   6   0        5.84       -7.54     15.16 o 
  -2   6   0      115.95      150.16     16.99 o 
  -1   6   0     3937.74     4180.81    102.93 o 
   0   6   0      199.94      217.83     11.74 o 
   1   6   0      144.70      135.76     15.08 o 
   2   6   0        4.49      -11.20     11.20 o 
   3   6   0       20.66       38.86     11.89 o 
   4   6   0       11.34       31.31     12.04 o 
  -5   7   0        3.73        6.02     13.41 o 
  -4   7   0      247.61      288.29     32.61 o 
  -3   7   0       12.35       16.08     25.37 o 
  -2   7   0        2.63        7.77     11.28 o 
  -1   7   0      112.59      124.49     15.16 o 
   0   7   0      435.84      435.71     17.37 o 
   1   7   0      621.19      586.18     30.55 o 
   2   7   0       27.81       11.20     15.31 o 
   3   7   0      154.20      135.76     22.17 o 
   4   7   0       14.52       10.97     12.95 o 
  -5   8   0      156.52      111.84     21.33 o 
  -4   8   0        0.29       -4.34     14.25 o 
  -3   8   0      175.71      169.67     23.39 o 
  -2   8   0       47.13       39.85     13.33 o 
  -1   8   0      137.44      183.00     18.97 o 
   0   8   0        1.65        1.70      7.81 o 
   1   8   0        1.54        6.63     14.86 o 
   2   8   0       82.71       92.95     17.29 o 
   3   8   0      136.51      111.46     21.56 o 
   4   8   0       64.03       45.64     13.18 o 
  -5   9   0        4.27        2.29     11.28 o 
  -4   9   0       25.64       16.46     24.00 o 
  -3   9   0       76.20       73.60     17.83 o 
  -2   9   0      319.96      363.87     31.31 o 
  -1   9   0      252.89      252.56     22.78 o 
   0   9   0      227.90      187.40     17.83 o 
   1   9   0      124.68       65.67     17.45 o 
   2   9   0       34.16       31.31     18.06 o 
   3   9   0       43.21       32.99     14.09 o 
   4   9   0       14.10       16.84      9.83 o 
  -4  10   0      161.88      145.74     22.78 o 
  -3  10   0        1.94       -4.42     14.70 o 
  -2  10   0        7.20        4.19     23.24 o 
  -1  10   0      340.58      306.35     28.49 o 
   0  10   0      213.85      188.87     15.59 o 
   1  10   0      250.36      277.70     28.57 o 
   2  10   0        4.63        8.91     16.68 o 
   3  10   0       43.54       25.29     13.56 o 
  -4  11   0       11.59       24.15     13.03 o 
  -3  11   0       85.87       73.06     20.88 o 
  -2  11   0        0.39        4.42     19.12 o 
  -1  11   0        1.04      -18.36     18.36 o 
   0  11   0      212.12      189.49     18.10 o 
   1  11   0      326.68      291.41     31.47 o 
   2  11   0        0.29       -2.59     12.42 o 
   3  11   0      119.65      145.21     18.74 o 
  -4  12   0       16.50       30.02      9.98 o 
  -3  12   0       45.43       31.62     17.07 o 
  -2  12   0        2.17       -8.84     17.75 o 
  -1  12   0        3.64        4.42     11.73 o 
   0  12   0     1016.74      976.64     37.69 o 
   1  12   0      103.68       95.39     22.48 o 
   2  12   0        2.13        7.85     11.05 o 
   3  12   0        8.55       27.58      8.46 o 
  -4  13   0        0.11        6.25      7.31 o 
  -3  13   0       13.46        3.58     15.47 o 
  -2  13   0        5.24        8.46     15.77 o 
  -1  13   0       34.49       44.65     14.17 o 
   0  13   0       88.35       90.30     13.77 o 
   1  13   0       11.74        4.11     14.78 o 
   2  13   0        0.02        5.87      7.54 o 
  -3  14   0       29.66       14.32     18.36 o 
  -2  14   0       19.54      -14.86     21.03 o 
  -1  14   0        2.65        0.00     19.66 o 
   0  14   0        5.87        5.88      9.22 o 
   1  14   0        7.33      -16.00     16.00 o 
   2  14   0       38.15       33.75     14.55 o 
  -3  15   0        0.17      -13.03     13.03 o 
  -2  15   0        2.65        2.97      7.85 o 
  -1  15   0        0.13       10.06     10.82 o 
   0  15   0        1.57      -12.91     12.91 o 
   1  15   0        0.33        7.85     11.96 o 
  -2  16   0        0.68       -4.11     11.89 o 
  -1  16   0        8.50       -7.31     14.09 o 
   0  16   0        1.02       13.13     13.18 o 
   0 -16   1        3.91        6.60      9.01 o 
   1 -16   1        4.02        4.80      9.98 o 
   2 -16   1       28.02       33.45     16.53 o 
  -1 -15   1       17.26       22.02      9.45 o 
   0 -15   1        0.02        6.39      6.67 o 
   1 -15   1       54.82       59.73     16.23 o 
   2 -15   1       29.19       49.37     12.57 o 
   3 -15   1        3.97        4.88      9.37 o 
  -2 -14   1        0.99        0.00     12.65 o 
  -1 -14   1       21.81       35.27     13.94 o 
   0 -14   1       24.39       10.74     12.04 o 
   1 -14   1       94.84       80.61     20.80 o 
   2 -14   1        1.59       -3.89     18.67 o 
   3 -14   1       53.27       76.19     14.78 o 
  -2 -13   1        0.23       -6.86     10.89 o 
  -1 -13   1       25.87       51.20     13.03 o 
   0 -13   1        8.09       16.82      7.91 o 
   1 -13   1       42.55       46.17     14.63 o 
   2 -13   1        0.48        8.76     16.38 o 
   3 -13   1       34.46       69.02     14.63 o 
   4 -13   1        5.46       -4.42     13.87 o 
  -3 -12   1       35.85       36.72     12.27 o 
  -2 -12   1       51.78       49.06     18.36 o 
  -1 -12   1      930.61      956.14     53.94 o 
   0 -12   1      477.85      442.33     27.03 o 
   1 -12   1       37.03       35.35     15.16 o 
   2 -12   1      378.69      347.41     36.95 o 
   3 -12   1      166.29      173.86     23.54 o 
   4 -12   1        2.17        5.79     14.78 o 
  -3 -11   1      329.82      252.48     28.34 o 
  -2 -11   1        0.08       -8.91     20.88 o 
  -1 -11   1       10.55        8.99     20.04 o 
   0 -11   1      808.86      785.50     40.80 o 
   1 -11   1       42.71       36.04     15.85 o 
   2 -11   1      258.07      237.40     29.41 o 
   3 -11   1       22.11       32.23     14.70 o 
   4 -11   1       49.14       72.83     14.32 o 
  -4 -10   1       18.67       10.51     12.34 o 
  -3 -10   1      104.28       91.20     23.77 o 
  -2 -10   1       32.02       38.09     15.39 o 
  -1 -10   1      280.25      289.51     27.81 o 
   0 -10   1       71.83       87.21     11.88 o 
   1 -10   1        0.20      -11.66     17.83 o 
   2 -10   1        0.11      -15.92     15.92 o 
   3 -10   1      110.39      139.50     23.69 o 
   4 -10   1        0.13       11.73     17.90 o 
  -4  -9   1        0.39      -18.21     18.21 o 
  -3  -9   1       62.15      107.27     19.05 o 
  -2  -9   1        1.26       -8.76     17.52 o 
  -1  -9   1       45.34       15.85     16.84 o 
   0  -9   1       14.97       20.71     12.65 o 
   1  -9   1       39.27       30.78     13.26 o 
   2  -9   1       37.30       42.13     12.80 o 
   3  -9   1      242.51      285.32     30.86 o 
   4  -9   1        0.11        4.19     18.36 o 
   5  -9   1       17.80        8.61     12.57 o 
  -4  -8   1        3.97        6.70     18.89 o 
  -3  -8   1        5.37        9.07     16.91 o 
  -2  -8   1      127.33      137.52     21.18 o 
  -1  -8   1       49.47       34.74     14.32 o 
   0  -8   1      115.35      119.02     13.94 o 
   1  -8   1       81.51       91.50     15.08 o 
   2  -8   1        4.28       19.35     10.44 o 
   3  -8   1      247.52      243.34     26.74 o 
   4  -8   1      111.56      142.85     25.98 o 
   5  -8   1        0.02      -13.56     15.08 o 
  -4  -7   1        5.02       -2.29     16.68 o 
  -3  -7   1       28.83        8.99     25.45 o 
  -2  -7   1       65.13       82.59     15.62 o 
  -1  -7   1        6.65        5.71     12.72 o 
   0  -7   1      373.54      386.69     17.05 o 
   1  -7   1      488.74      548.62     28.19 o 
   2  -7   1       22.19        3.12     15.69 o 
   3  -7   1       54.83       71.31     18.89 o 
   4  -7   1      784.09      898.01     53.48 o 
   5  -7   1        0.00      -14.55     14.55 o 
  -4  -6   1       29.15       17.45     19.43 o 
  -3  -6   1      150.58      161.90     23.39 o 
  -2  -6   1     1859.73     1979.17     61.56 o 
  -1  -6   1      348.99      296.29     21.87 o 
   0  -6   1      150.91      139.52      9.83 o 
   1  -6   1     1826.27     1918.76     58.51 o 
   2  -6   1       32.33       61.63     10.51 o 
   3  -6   1        0.01       -3.89     20.88 o 
   4  -6   1        0.56       24.46     12.49 o 
   5  -6   1       36.34        6.55     14.70 o 
  -5  -5   1      382.02      335.68     33.75 o 
  -4  -5   1      319.84      441.81     37.18 o 
  -3  -5   1        1.33        8.30     18.51 o 
  -2  -5   1       86.11      124.49     17.45 o 
  -1  -5   1       22.53       22.09     11.20 o 
   0  -5   1       16.42       11.01      7.77 o 
   1  -5   1      952.49      786.70     29.48 o 
   2  -5   1       61.11       67.73     10.67 o 
   3  -5   1        3.53        8.84     12.80 o 
   4  -5   1       27.04       40.76     15.62 o 
   5  -5   1       30.92       16.61     14.70 o 
  -5  -4   1       46.69       41.06     14.02 o 
  -4  -4   1       70.57       58.97     20.42 o 
  -3  -4   1      576.27      659.24     43.05 o 
  -2  -4   1     1346.39     1403.13     46.25 o 
  -1  -4   1        0.43       -7.47      8.00 o 
   0  -4   1        0.05        2.72      7.12 o 
   1  -4   1      110.72      104.07     11.50 o 
   2  -4   1      900.08      994.84     36.19 o 
   3  -4   1       48.60       48.99     12.65 o 
   4  -4   1        8.72       10.82     12.65 o 
   5  -4   1        1.01        3.58     15.62 o 
  -5  -3   1       97.57       95.61     20.49 o 
  -4  -3   1       13.70       29.71     17.29 o 
  -3  -3   1      372.82      424.74     35.81 o 
  -2  -3   1      345.72      471.44     25.29 o 
  -1  -3   1       11.14       -2.74     13.26 o 
   0  -3   1        0.08       -8.43      8.43 o 
   1  -3   1     3819.24     3065.97     68.64 o 
   2  -3   1      435.45      393.73     22.70 o 
   3  -3   1      147.85      162.28     21.18 o 
   4  -3   1       77.22       61.79     14.48 o 
   5  -3   1       32.63       41.45     14.32 o 
  -5  -2   1        1.81        6.63     16.91 o 
  -4  -2   1        0.69       13.49     17.37 o 
  -3  -2   1      106.75      134.62     18.13 o 
  -2  -2   1       20.54       25.75      9.83 o 
  -1  -2   1       22.55       15.77      8.91 o 
   0  -2   1     6789.84     5359.09     54.87 o 
   1  -2   1      241.52      182.62     12.04 o 
   2  -2   1        6.81      -11.96     13.79 o 
   3  -2   1      527.01      480.66     30.55 o 
   4  -2   1        3.01       32.07     11.35 o 
   5  -2   1      104.47      109.25     20.27 o 
  -5  -1   1       23.82       17.52     22.40 o 
  -4  -1   1       24.53       13.41     23.16 o 
  -3  -1   1      201.26      284.86     24.91 o 
  -2  -1   1      201.35      246.39     18.13 o 
  -1  -1   1      112.38      128.22     11.89 o 
   0  -1   1     1205.67      907.08     14.20 o 
   1  -1   1     1049.38      716.46     22.78 o 
   2  -1   1        7.68        1.98     12.80 o 
   3  -1   1       26.16       21.48     13.56 o 
   4  -1   1       26.49       53.48     13.64 o 
   5  -1   1       32.89        7.24     13.49 o 
  -5   0   1       80.20       95.84     17.14 o 
  -4   0   1       43.66       47.85     18.44 o 
  -3   0   1      123.93      185.74     20.04 o 
  -2   0   1       16.85        6.70     10.51 o 
  -1   0   1      819.10      884.83     27.12 o 
   0   0   1       17.04       18.10      2.61 o 
   1   0   1      788.56      621.76     19.66 o 
   2   0   1       90.98       97.37     11.05 o 
   3   0   1      246.92      290.04     24.38 o 
   4   0   1       55.10       66.97     20.95 o 
   5   0   1       98.00      134.39     20.42 o 
  -5   1   1        1.22        0.00     20.19 o 
  -4   1   1        0.08        0.00     12.95 o 
  -3   1   1       22.22       59.58     13.18 o 
  -2   1   1      299.12      389.47     21.56 o 
  -1   1   1     1477.31     1369.15     39.62 o 
   0   1   1      165.89      137.01      5.41 o 
   1   1   1      639.19      666.10     21.26 o 
   2   1   1      516.41      680.95     28.80 o 
   3   1   1        0.59       10.36      8.46 o 
   4   1   1        0.11       -4.50     18.51 o 
   5   1   1       16.54       -3.35     21.41 o 
  -5   2   1       28.70       13.33     17.29 o 
  -4   2   1        1.66       13.18     17.07 o 
  -3   2   1      108.09      142.54     15.24 o 
  -2   2   1      410.19      437.08     22.55 o 
  -1   2   1     4526.31     4748.47     84.95 o 
   0   2   1      519.93      444.92     10.18 o 
   1   2   1      337.42      348.78     16.84 o 
   2   2   1       72.03       90.28     11.89 o 
   3   2   1        2.69        3.58     13.03 o 
   4   2   1       13.79       32.30     11.43 o 
   5   2   1        3.26       20.65      8.99 o 
  -5   3   1        1.97       18.44     21.79 o 
  -4   3   1        1.81      -19.20     19.20 o 
  -3   3   1       17.64       13.26      9.37 o 
  -2   3   1        0.80        4.11     10.59 o 
  -1   3   1      143.08      143.46     12.57 o 
   0   3   1     5304.21     4570.72     57.51 o 
   1   3   1     2834.75     2835.96     71.69 o 
   2   3   1       67.17       67.04     14.25 o 
   3   3   1       61.75       52.34     14.55 o 
   4   3   1       40.98       75.04     16.99 o 
   5   3   1      123.35      119.23     19.43 o 
  -5   4   1        0.60      -23.62     23.62 o 
  -4   4   1       91.38      103.84     21.18 o 
  -3   4   1       64.79       56.84     13.71 o 
  -2   4   1       81.23      108.72     14.70 o 
  -1   4   1      360.38      325.47     16.99 o 
   0   4   1     2406.22     2135.35     41.13 o 
   1   4   1        0.93       -3.58     12.11 o 
   2   4   1      287.45      347.11     23.16 o 
   3   4   1       16.65       12.04     20.80 o 
   4   4   1      295.87      349.54     37.79 o 
   5   4   1        1.12        7.39     14.17 o 
  -5   5   1        1.83       -3.43     18.67 o 
  -4   5   1       10.12       10.67     14.17 o 
  -3   5   1       34.94       36.95     13.94 o 
  -2   5   1      239.55      304.06     22.25 o 
  -1   5   1       77.12       70.40     11.73 o 
   0   5   1      316.07      336.37     13.28 o 
   1   5   1     4758.65     4878.90    113.75 o 
   2   5   1      302.91      335.91     24.23 o 
   3   5   1        0.42        4.19     15.16 o 
   4   5   1      912.43     1017.32     57.37 o 
   5   5   1       96.11       43.81     17.68 o 
  -5   6   1      406.54      248.82     37.64 o 
  -4   6   1       46.75       85.71     18.97 o 
  -3   6   1       58.38       59.73     18.97 o 
  -2   6   1     2052.58     2608.85     79.01 o 
  -1   6   1      529.58      580.62     27.05 o 
   0   6   1      309.58      337.59     16.30 o 
   1   6   1     1178.46     1149.20     40.61 o 
   2   6   1        1.81       -6.93     13.87 o 
   3   6   1       31.07       31.54     19.35 o 
   4   6   1       39.49       37.86     16.08 o 
  -5   7   1       54.06       64.76     20.19 o 
  -4   7   1       30.70       58.36     22.17 o 
  -3   7   1       23.66       24.30     16.46 o 
  -2   7   1      159.82      167.46     18.89 o 
  -1   7   1       55.93       65.67     12.04 o 
   0   7   1      412.29      399.57     23.69 o 
   1   7   1       38.60       40.15     10.59 o 
   2   7   1       20.63       41.37     12.57 o 
   3   7   1      108.32      131.27     23.85 o 
   4   7   1       13.76       10.67     13.64 o 
  -5   8   1        0.71       -2.67     12.72 o 
  -4   8   1       17.44        0.00     23.62 o 
  -3   8   1        1.08       -8.53     17.07 o 
  -2   8   1       99.46      127.16     19.50 o 
  -1   8   1      267.73      271.60     22.32 o 
   0   8   1      205.11      192.43     14.02 o 
   1   8   1       35.74       39.46     10.97 o 
   2   8   1      236.09      202.35     26.44 o 
   3   8   1        1.10      -23.31     23.31 o 
   4   8   1        0.45       -3.05     10.06 o 
  -5   9   1        0.51       -6.70     13.94 o 
  -4   9   1       13.45       14.78     12.04 o 
  -3   9   1       14.88       29.10     14.25 o 
  -2   9   1       10.80       32.76     10.51 o 
  -1   9   1       18.17       10.44     18.06 o 
   0   9   1       67.38       78.83     12.08 o 
   1   9   1      101.49      113.97     19.88 o 
   2   9   1      279.12      229.55     30.09 o 
   3   9   1        4.83       15.01     15.01 o 
   4   9   1        6.42       23.16      9.90 o 
  -4  10   1        3.15       18.06     13.94 o 
  -3  10   1       47.96       34.74     16.23 o 
  -2  10   1      255.74      261.01     29.33 o 
  -1  10   1       91.52       70.55     18.21 o 
   0  10   1       14.64       27.18     18.06 o 
   1  10   1       82.28       86.55     21.33 o 
   2  10   1        0.10       -4.42     18.36 o 
   3  10   1        1.74      -14.86     16.61 o 
  -4  11   1       15.15       17.83     11.35 o 
  -3  11   1       71.98      122.05     20.95 o 
  -2  11   1       90.09       84.95     18.82 o 
  -1  11   1        3.03       12.80     19.58 o 
   0  11   1     2395.59     2229.54     56.98 o 
   1  11   1      213.98      210.66     26.36 o 
   2  11   1       38.85       40.91     16.15 o 
   3  11   1       60.77       33.14     13.56 o 
  -4  12   1        7.49        3.28     10.82 o 
  -3  12   1       35.50       20.04     21.56 o 
  -2  12   1       76.71       76.95     19.35 o 
  -1  12   1        0.09        2.67     11.66 o 
   0  12   1       16.84       36.38     18.74 o 
   1  12   1       19.35      -13.18     16.99 o 
   2  12   1       16.84       11.35     12.27 o 
   3  12   1        7.55      -11.28     13.71 o 
  -4  13   1        2.14        0.00     12.88 o 
  -3  13   1       10.80      -10.44     19.96 o 
  -2  13   1        0.33       12.49     14.78 o 
  -1  13   1       32.62       23.47     16.30 o 
   0  13   1      102.94      117.68     14.89 o 
   1  13   1       16.94       24.07     14.02 o 
   2  13   1       24.42       12.34     14.48 o 
  -3  14   1        7.06        0.00     15.08 o 
  -2  14   1       46.03       89.06     15.85 o 
  -1  14   1      137.53      155.57     21.64 o 
   0  14   1        8.94        6.00      7.41 o 
   1  14   1       27.18       56.00     14.48 o 
   2  14   1       13.07        8.69     11.50 o 
  -2  15   1       42.61       59.81     15.01 o 
  -1  15   1       38.58       50.21     11.89 o 
   0  15   1       14.87       -1.49     11.26 o 
   1  15   1       25.61       29.10      9.60 o 
  -1  16   1        3.67       10.29     10.29 o 
   0  16   1        2.40       -0.97      8.38 o 
   0 -16   2        7.28       15.55      7.92 o 
   1 -16   2        0.07        0.00     13.49 o 
   2 -16   2        0.15       -2.29     11.12 o 
  -1 -15   2       11.77       26.51      8.08 o 
   0 -15   2      118.55      124.06     15.65 o 
   1 -15   2        0.23       -3.66     14.93 o 
   2 -15   2        0.42       -6.48     18.82 o 
   3 -15   2        1.85        4.50     13.71 o 
  -2 -14   2        5.52       10.89     12.72 o 
  -1 -14   2        0.03       15.85     12.57 o 
   0 -14   2       38.15       27.32     16.00 o 
   1 -14   2       20.75       12.72     24.38 o 
   2 -14   2       48.90       73.29     18.51 o 
   3 -14   2       11.04       12.88     12.04 o 
  -2 -13   2        3.23        6.40     12.27 o 
  -1 -13   2        6.41        4.34     18.82 o 
   0 -13   2       40.84       73.40     27.01 o 
   1 -13   2        7.77        4.57     16.38 o 
   2 -13   2      129.93      121.29     21.10 o 
   3 -13   2       26.77       18.67     22.09 o 
   4 -13   2        0.23       -2.21      9.14 o 
  -3 -12   2        0.19      -13.94     13.94 o 
  -2 -12   2       23.51       29.94     13.71 o 
  -1 -12   2      220.12      218.35     30.25 o 
   0 -12   2      452.14      378.92     24.46 o 
   1 -12   2       61.91       51.58     15.16 o 
   2 -12   2       75.10       63.01     18.82 o 
   3 -12   2        9.25       17.75     11.05 o 
   4 -12   2        1.51       11.66     15.39 o 
  -3 -11   2      160.98      137.67     21.94 o 
  -2 -11   2       26.72       59.27     14.25 o 
  -1 -11   2       20.56       17.90     20.95 o 
   0 -11   2       89.56       81.62     20.57 o 
   1 -11   2        9.12       12.80     16.53 o 
   2 -11   2       47.38       45.86     21.71 o 
   3 -11   2       12.64      -21.03     21.03 o 
   4 -11   2        1.75        3.50     12.49 o 
  -4 -10   2       17.66       28.95     11.12 o 
  -3 -10   2      138.07      127.38     23.01 o 
  -2 -10   2       15.81       22.70     24.46 o 
  -1 -10   2       11.21      -12.49     19.12 o 
   0 -10   2      142.61      133.58     14.62 o 
   1 -10   2       41.33       46.40     14.32 o 
   2 -10   2        3.61      -22.86     22.86 o 
   3 -10   2       96.78      106.81     22.78 o 
   4 -10   2        1.90        7.01     10.74 o 
  -4  -9   2        3.10        0.00     14.02 o 
  -3  -9   2        6.05        0.00     18.74 o 
  -2  -9   2        1.69        5.26     13.41 o 
  -1  -9   2      685.46      677.60     40.76 o 
   0  -9   2      108.33      127.95     20.99 o 
   1  -9   2       22.72       34.06     12.04 o 
   2  -9   2       57.23       46.85     17.52 o 
   3  -9   2       84.36       72.83     20.42 o 
   4  -9   2       28.04       45.56     16.38 o 
   5  -9   2        2.00       -6.78     14.17 o 
  -4  -8   2       44.68       57.98     14.93 o 
  -3  -8   2        6.60      -13.64     17.60 o 
  -2  -8   2       29.70       39.16     11.50 o 
  -1  -8   2       32.59        9.83     17.07 o 
   0  -8   2        8.70        7.03     11.49 o 
   1  -8   2      130.42      157.55     19.12 o 
   2  -8   2       26.08       31.77     12.95 o 
   3  -8   2        4.76        4.34     11.50 o 
   4  -8   2       80.28      103.16     22.93 o 
   5  -8   2        5.44        5.33     13.56 o 
  -4  -7   2       14.77       16.38     10.21 o 
  -3  -7   2       19.77       16.23     16.23 o 
  -2  -7   2        3.61       -7.39     14.78 o 
  -1  -7   2      154.77      165.02     17.14 o 
   0  -7   2      328.00      339.77     15.43 o 
   1  -7   2      445.43      437.69     25.90 o 
   2  -7   2        5.11       -6.32     16.76 o 
   3  -7   2      496.31      582.06     39.85 o 
   4  -7   2     1265.29     1229.04     65.37 o 
   5  -7   2       19.97      -11.96     21.10 o 
  -4  -6   2        2.85        0.00     17.90 o 
  -3  -6   2      258.76      334.99     31.77 o 
  -2  -6   2      538.24      630.52     33.98 o 
  -1  -6   2      315.68      338.19     21.64 o 
   0  -6   2       38.66       31.14      8.08 o 
   1  -6   2     1911.70     2199.35     64.23 o 
   2  -6   2      324.52      294.77     22.09 o 
   3  -6   2      147.01      150.32     22.09 o 
   4  -6   2      162.87      141.86     25.60 o 
   5  -6   2        4.21       -3.20     17.37 o 
  -5  -5   2      415.78      391.07     35.50 o 
  -4  -5   2       89.33       98.13     23.62 o 
  -3  -5   2       66.64       52.26     19.73 o 
  -2  -5   2      131.47      164.11     19.43 o 
  -1  -5   2      238.57      248.52     17.75 o 
   0  -5   2        3.65        7.46      5.73 o 
   1  -5   2        0.96        3.58     10.97 o 
   2  -5   2      964.35      873.10     35.66 o 
   3  -5   2        9.61      -16.23     16.23 o 
   4  -5   2       20.82       13.64     17.60 o 
   5  -5   2        7.88        3.43     16.99 o 
  -5  -4   2        9.92       11.89     11.12 o 
  -4  -4   2       94.78      127.38     25.60 o 
  -3  -4   2        2.95        9.37     11.05 o 
  -2  -4   2      287.97      324.40     22.40 o 
  -1  -4   2        1.44        1.68     10.13 o 
   0  -4   2     2114.44     1744.78     99.73 o 
   1  -4   2      440.24      321.58     18.06 o 
   2  -4   2        4.48       16.30      8.69 o 
   3  -4   2       24.83       19.58      9.60 o 
   4  -4   2       13.10        9.07     23.08 o 
   5  -4   2       11.91       12.65     11.58 o 
  -5  -3   2        0.37       -9.45     18.13 o 
  -4  -3   2        0.32        4.57     19.81 o 
  -3  -3   2       84.30      119.84     18.06 o 
  -2  -3   2      294.20      303.60     20.88 o 
  -1  -3   2      809.50      895.57     27.43 o 
   0  -3   2      452.11      338.18     26.82 o 
   1  -3   2      636.97      491.71     19.88 o 
   2  -3   2       15.60       21.71      8.53 o 
   3  -3   2       15.12       31.16     11.96 o 
   4  -3   2       12.96        0.00     15.62 o 
   5  -3   2        0.69       -3.58     14.70 o 
  -5  -2   2       22.03       30.55     15.39 o 
  -4  -2   2       19.09        9.07     16.99 o 
  -3  -2   2       78.84       82.59     17.14 o 
  -2  -2   2        2.05        8.69     12.65 o 
  -1  -2   2     3910.93     4168.47     82.13 o 
   0  -2   2      425.42      370.72     33.67 o 
   1  -2   2       41.74       32.84      9.60 o 
   2  -2   2        5.32        9.29      9.98 o 
   3  -2   2        3.06        0.00     14.48 o 
   4  -2   2       20.53        5.41     12.11 o 
   5  -2   2       37.62       21.41     14.55 o 
  -5  -1   2       10.35       19.28     15.31 o 
  -4  -1   2      210.07      275.26     28.19 o 
  -3  -1   2       43.46       86.09     15.24 o 
  -2  -1   2      553.36      729.41     29.10 o 
  -1  -1   2    12495.08    12642.30    169.59 o 
   0  -1   2     1505.40     1233.64     36.07 o 
   1  -1   2       99.62       88.22      9.83 o 
   2  -1   2     2693.45     2193.79     63.31 o 
   3  -1   2      927.64      844.76     40.84 o 
   4  -1   2       31.86       24.30     19.28 o 
   5  -1   2        8.63      -14.09     17.98 o 
  -5   0   2        4.27       19.88     11.50 o 
  -4   0   2      190.99      225.21     32.23 o 
  -3   0   2     1064.31     1532.26     54.32 o 
  -2   0   2      514.05      575.13     25.37 o 
  -1   0   2      988.10      866.54     28.42 o 
   0   0   2    11563.63     9754.91     82.93 o 
   1   0   2     1410.98     1332.04     40.84 o 
   2   0   2      733.93      712.72     29.33 o 
   3   0   2       85.19      102.17     17.45 o 
   4   0   2      119.63      116.41     21.18 o 
   5   0   2        1.93       10.21     17.68 o 
  -5   1   2       27.16       15.01     21.87 o 
  -4   1   2       20.58       29.33     10.97 o 
  -3   1   2        4.27       -9.75     12.65 o 
  -2   1   2       24.05       13.64     14.48 o 
  -1   1   2     5425.47     5143.65     88.38 o 
   0   1   2     1741.06     1446.35     23.73 o 
   1   1   2      566.59      601.26     21.18 o 
   2   1   2      316.46      362.80     21.56 o 
   3   1   2       18.00       10.74     12.65 o 
   4   1   2      111.59      111.31     24.76 o 
   5   1   2       37.29       35.05     13.49 o 
  -5   2   2        2.41       -3.73     15.47 o 
  -4   2   2      265.88      314.95     33.29 o 
  -3   2   2        8.97        9.90     18.89 o 
  -2   2   2       24.67       12.11     13.03 o 
  -1   2   2        1.57      -10.29     10.29 o 
   0   2   2      242.69      214.28      9.98 o 
   1   2   2      502.94      461.46     19.58 o 
   2   2   2      773.90      960.18     36.34 o 
   3   2   2      268.70      250.42     28.42 o 
   4   2   2        0.98      -24.30     24.30 o 
   5   2   2        3.79        6.02     13.41 o 
  -5   3   2        0.32       -7.47     14.86 o 
  -4   3   2       61.16       82.97     18.74 o 
  -3   3   2        4.43       -6.78     13.49 o 
  -2   3   2      348.19      372.02     22.17 o 
  -1   3   2      314.63      334.53     16.84 o 
   0   3   2       38.95       35.18      6.58 o 
   1   3   2      504.03      489.27     21.56 o 
   2   3   2      171.48      171.65     18.44 o 
   3   3   2      492.48      578.26     39.08 o 
   4   3   2      169.71      201.21     25.98 o 
   5   3   2       36.11       37.18     11.12 o 
  -5   4   2       81.41       54.40     22.70 o 
  -4   4   2       54.22       51.12     18.82 o 
  -3   4   2      897.30      979.22     44.95 o 
  -2   4   2       28.39       37.56      9.29 o 
  -1   4   2      576.14      627.78     24.91 o 
   0   4   2      542.74      497.11     14.92 o 
   1   4   2      326.31      330.34     19.88 o 
   2   4   2      344.14      391.75     26.21 o 
   3   4   2      261.34      314.27     33.45 o 
   4   4   2        3.75       10.44     15.24 o 
   5   4   2        1.77       13.87      9.75 o 
  -5   5   2       18.97       17.37     22.25 o 
  -4   5   2       35.57       37.86     20.19 o 
  -3   5   2       83.40       82.05     19.73 o 
  -2   5   2      289.93      352.13     23.92 o 
  -1   5   2      152.81      121.97     13.41 o 
   0   5   2      380.01      366.10     18.89 o 
   1   5   2       23.82       39.92     11.12 o 
   2   5   2       95.79      102.32     17.60 o 
   3   5   2        2.97        4.34     18.82 o 
   4   5   2      288.47      267.49     31.24 o 
  -5   6   2      106.09       72.53     22.09 o 
  -4   6   2      475.65      656.57     45.64 o 
  -3   6   2       18.50        0.00     16.61 o 
  -2   6   2       26.41       20.42     11.50 o 
  -1   6   2      829.34      864.41     34.06 o 
   0   6   2       39.81       46.46      9.33 o 
   1   6   2       77.37       60.49     12.95 o 
   2   6   2        1.17      -18.06     18.06 o 
   3   6   2        5.10       17.83     23.62 o 
   4   6   2       38.20       23.16     16.68 o 
  -5   7   2        1.36      -16.38     16.38 o 
  -4   7   2        2.69       26.67     10.67 o 
  -3   7   2        2.78       -8.23     16.53 o 
  -2   7   2       73.28       99.80     15.62 o 
  -1   7   2       45.91       39.24     11.43 o 
   0   7   2        0.00       -1.58      9.03 o 
   1   7   2      205.95      167.61     17.60 o 
   2   7   2       57.90       52.49     19.96 o 
   3   7   2       79.25       48.68     18.74 o 
   4   7   2        1.62        3.43     14.93 o 
  -5   8   2       62.97       22.09     19.81 o 
  -4   8   2       49.22       54.47     18.51 o 
  -3   8   2        1.80       31.16     14.25 o 
  -2   8   2        2.21        0.00      9.29 o 
  -1   8   2      187.50      184.52     18.44 o 
   0   8   2      444.97      456.66     36.19 o 
   1   8   2       33.22       36.65     16.53 o 
   2   8   2      122.71      102.93     23.31 o 
   3   8   2        3.58        8.76     19.66 o 
   4   8   2        0.02      -12.49     12.49 o 
  -5   9   2       15.53      -13.94     13.94 o 
  -4   9   2       43.10       51.50     20.34 o 
  -3   9   2       28.78       40.23     17.98 o 
  -2   9   2       83.07      122.74     23.24 o 
  -1   9   2      126.58      149.71     20.27 o 
   0   9   2        9.91        3.61     10.58 o 
   1   9   2       18.27      -20.95     20.95 o 
   2   9   2      166.15      161.29     23.77 o 
   3   9   2       89.39       73.75     23.31 o 
   4   9   2       12.63        8.76     11.50 o 
  -4  10   2        2.12        7.47     13.94 o 
  -3  10   2       60.90       86.09     16.61 o 
  -2  10   2       31.76       21.56     23.24 o 
  -1  10   2       42.50       43.65     14.55 o 
   0  10   2       78.05       70.71     14.12 o 
   1  10   2       22.38       23.54     17.52 o 
   2  10   2      527.57      448.51     36.19 o 
   3  10   2       68.03       60.26     15.54 o 
  -4  11   2        4.24      -18.89     18.89 o 
  -3  11   2        0.89        8.69     12.27 o 
  -2  11   2        0.01       -4.50     18.44 o 
  -1  11   2     1187.58     1066.76     55.08 o 
   0  11   2     1794.12     1735.61     50.22 o 
   1  11   2       26.28       29.71     12.95 o 
   2  11   2        5.23       16.84     19.73 o 
   3  11   2       90.44       60.80     13.33 o 
  -4  12   2       25.18       15.77     16.99 o 
  -3  12   2      241.94      209.13     31.77 o 
  -2  12   2        2.89       -8.84     20.80 o 
  -1  12   2        2.03        0.00     19.05 o 
   0  12   2        0.07        2.03     10.25 o 
   1  12   2       80.73       65.60     18.36 o 
   2  12   2       36.96        0.00     23.85 o 
   3  12   2       15.93       16.84      9.83 o 
  -3  13   2       33.43       24.38     15.77 o 
  -2  13   2        2.26      -20.57     20.57 o 
  -1  13   2       23.91      -23.31     23.31 o 
   0  13   2        1.08       -8.57     10.65 o 
   1  13   2        0.71        9.45     11.05 o 
   2  13   2       19.28        2.90     14.55 o 
  -3  14   2        1.67       -2.67     12.65 o 
  -2  14   2        5.66       -7.01     20.57 o 
  -1  14   2       36.78       15.39     22.40 o 
   0  14   2        7.77       -5.37     12.19 o 
   1  14   2       46.21       70.62     14.17 o 
  -2  15   2        8.07       27.58      9.60 o 
  -1  15   2        0.09       -3.05     10.21 o 
   0  15   2       10.57       15.16     12.57 o 
   1  15   2        0.09       -4.42     10.44 o 
  -1  16   2        2.12       -4.19     14.17 o 
  -1 -16   3        0.05       -2.06     11.05 o 
   0 -16   3        7.54       -5.91      9.22 o 
   1 -16   3       47.17       77.71     16.38 o 
   2 -16   3        2.00        0.00     10.06 o 
  -1 -15   3       36.58       12.34     16.30 o 
   0 -15   3       80.83       99.88     12.25 o 
   1 -15   3       10.09       22.02     13.94 o 
   2 -15   3       34.46       39.16     12.95 o 
   3 -15   3        9.15        4.50     14.93 o 
  -2 -14   3        1.43      -16.15     16.15 o 
  -1 -14   3       11.21      -11.66     26.13 o 
   0 -14   3       27.45       15.34      9.68 o 
   1 -14   3        0.84       23.01     11.73 o 
   2 -14   3        0.61      -22.02     22.02 o 
   3 -14   3       33.71       15.39     18.21 o 
  -2 -13   3        5.63      -14.70     16.46 o 
  -1 -13   3        6.63       -4.42     14.70 o 
   0 -13   3       11.30       26.76     11.65 o 
   1 -13   3       15.18       -4.57     21.79 o 
   2 -13   3       71.31       55.39     18.82 o 
   3 -13   3       21.76       56.00     15.69 o 
   4 -13   3        0.23        6.55     12.65 o 
  -3 -12   3       37.22        5.87     20.65 o 
  -2 -12   3       42.76       40.99     17.37 o 
  -1 -12   3     2261.03     2291.38     85.71 o 
   0 -12   3        3.19       -8.91     10.38 o 
   1 -12   3       77.68       67.73     17.75 o 
   2 -12   3      208.96      153.21     27.96 o 
   3 -12   3        8.27       12.65     19.28 o 
   4 -12   3       30.78       36.19     13.71 o 
  -3 -11   3        1.47      -10.97     18.97 o 
  -2 -11   3       23.01        4.57     27.81 o 
  -1 -11   3      133.50      141.17     19.66 o 
   0 -11   3       57.31       51.23     14.27 o 
   1 -11   3      300.52      275.87     28.11 o 
   2 -11   3      188.51      156.18     24.46 o 
   3 -11   3        0.04       21.48     10.06 o 
   4 -11   3       11.02        8.23     10.89 o 
  -4 -10   3       63.74       25.52     17.90 o 
  -3 -10   3       77.47       52.64     20.88 o 
  -2 -10   3       52.52       35.88     18.13 o 
  -1 -10   3      313.86      277.85     30.63 o 
   0 -10   3      117.86      106.83     14.18 o 
   1 -10   3      178.46      190.01     21.10 o 
   2 -10   3      112.31       91.80     18.74 o 
   3 -10   3       30.12       32.84     17.75 o 
   4 -10   3        0.10       -3.89     18.51 o 
  -4  -9   3       21.38       49.90     13.56 o 
  -3  -9   3        4.55      -16.84     16.84 o 
  -2  -9   3        3.16        0.00     18.74 o 
  -1  -9   3      142.24      156.49     23.31 o 
   0  -9   3       35.30       27.22     10.06 o 
   1  -9   3       86.33       66.51     14.78 o 
   2  -9   3       12.78      -11.73     24.46 o 
   3  -9   3       28.75       32.38     17.52 o 
   4  -9   3      144.74      152.83     26.21 o 
   5  -9   3        2.05        4.34     12.34 o 
  -4  -8   3       38.54       34.06     16.99 o 
  -3  -8   3      123.83      124.41     23.01 o 
  -2  -8   3      138.52      182.09     23.69 o 
  -1  -8   3      139.40      167.00     18.59 o 
   0  -8   3        0.04        8.47     10.78 o 
   1  -8   3      834.66      723.47     34.82 o 
   2  -8   3       11.03      -17.45     17.45 o 
   3  -8   3       13.55       -4.34     17.98 o 
   4  -8   3        1.91       18.36     13.10 o 
   5  -8   3       18.18       -2.59     15.24 o 
  -4  -7   3       22.31       42.97     14.32 o 
  -3  -7   3        0.78       -5.49     12.80 o 
  -2  -7   3       77.49      100.57     20.11 o 
  -1  -7   3      519.88      634.79     32.46 o 
   0  -7   3      592.92      602.31     49.94 o 
   1  -7   3     1132.48     1063.64     39.62 o 
   2  -7   3        3.05      -20.49     20.49 o 
   3  -7   3       40.70       52.42     14.32 o 
   4  -7   3      265.16      255.76     30.25 o 
   5  -7   3        0.18      -15.54     15.54 o 
  -4  -6   3        7.46        0.00     23.47 o 
  -3  -6   3       35.01       13.18     25.22 o 
  -2  -6   3      756.92      901.90     41.52 o 
  -1  -6   3      265.65      218.88     18.89 o 
   0  -6   3      233.78      248.75     25.56 o 
   1  -6   3       40.32       40.99      9.98 o 
   2  -6   3       13.17       20.19      8.15 o 
   3  -6   3       29.78       30.93     15.62 o 
   4  -6   3       27.87       -4.57     21.71 o 
   5  -6   3       19.10        6.25     15.92 o 
  -5  -5   3       71.24       74.82     18.74 o 
  -4  -5   3        0.56       -4.50     21.41 o 
  -3  -5   3       31.08       -2.51     17.14 o 
  -2  -5   3       19.57       19.35     11.66 o 
  -1  -5   3      585.89      574.45     26.13 o 
   0  -5   3       95.45       84.83      9.33 o 
   1  -5   3      235.83      223.30     16.30 o 
   2  -5   3       87.88       75.96     13.49 o 
   3  -5   3      125.95      129.36     22.63 o 
   4  -5   3        5.35       13.64     23.62 o 
   5  -5   3       90.89       73.22     16.23 o 
  -5  -4   3       48.01       31.24     16.99 o 
  -4  -4   3        0.05        4.57     12.04 o 
  -3  -4   3        7.78        0.00     19.28 o 
  -2  -4   3      436.45      510.83     28.19 o 
  -1  -4   3      569.18      521.04     23.31 o 
   0  -4   3     1611.24     1453.03    121.90 o 
   1  -4   3      451.12      392.97     19.20 o 
   2  -4   3        6.09        9.60      7.39 o 
   3  -4   3       39.08       32.76     14.63 o 
   4  -4   3       27.18       18.13     21.26 o 
   5  -4   3        0.17       -6.78     13.64 o 
  -5  -3   3       17.05       34.51     16.91 o 
  -4  -3   3       39.66       38.40     20.49 o 
  -3  -3   3       16.67       40.23      9.52 o 
  -2  -3   3       11.30      -12.04     13.41 o 
  -1  -3   3      315.49      351.45     18.36 o 
   0  -3   3     4955.54     4010.29    249.55 o 
   1  -3   3     1194.31      956.67     30.55 o 
   2  -3   3      112.66      102.85     14.48 o 
   3  -3   3      239.52      241.05     24.15 o 
   4  -3   3      154.67      130.36     22.09 o 
   5  -3   3        0.54       10.36     13.33 o 
  -5  -2   3        1.92        3.43     20.88 o 
  -4  -2   3      104.89      144.83     24.91 o 
  -3  -2   3      157.40      177.29     21.18 o 
  -2  -2   3      523.98      705.26     30.40 o 
  -1  -2   3      148.40      176.52     12.95 o 
   0  -2   3     4052.49     3247.98     74.05 o 
   1  -2   3       48.50       41.83      9.68 o 
   2  -2   3      158.33      138.35     16.30 o 
   3  -2   3       87.77       71.77     12.80 o 
   4  -2   3       26.21        0.00     22.17 o 
   5  -2   3      131.42       99.12     19.66 o 
  -5  -1   3        0.75       19.35      9.90 o 
  -4  -1   3       14.54       29.79     16.08 o 
  -3  -1   3        1.55        6.86     15.24 o 
  -2  -1   3      107.74       87.31     13.94 o 
  -1  -1   3     7748.94     8195.91    125.94 o 
   0  -1   3       18.05       26.59      4.95 o 
   1  -1   3        7.19        0.00     10.59 o 
   2  -1   3     2045.60     1872.66     59.73 o 
   3  -1   3       58.98       50.97     13.49 o 
   4  -1   3       92.11       67.81     22.25 o 
   5  -1   3      245.00      188.64     27.50 o 
  -5   0   3       51.02       55.46     18.21 o 
  -4   0   3      209.35      296.37     33.98 o 
  -3   0   3        4.08       -6.70     15.62 o 
  -2   0   3      722.57      779.92     30.32 o 
  -1   0   3    11937.14    12168.96    166.92 o 
   0   0   3       44.01       34.82      4.86 o 
   1   0   3       94.78       87.08     10.44 o 
   2   0   3       39.44       32.23      9.75 o 
   3   0   3        2.35        8.61      8.61 o 
   4   0   3      136.96      111.31     26.51 o 
   5   0   3       60.68       58.66     16.61 o 
  -5   1   3       15.62       -2.21     18.89 o 
  -4   1   3       21.52        0.00     17.37 o 
  -3   1   3       22.75        9.98     12.88 o 
  -2   1   3        0.01        6.09     11.66 o 
  -1   1   3     2707.40     2733.72     62.17 o 
   0   1   3     1766.62     1539.90     27.74 o 
   1   1   3        0.67       -1.30     11.05 o 
   2   1   3      194.72      172.18     18.36 o 
   3   1   3       59.27       35.43     15.01 o 
   4   1   3        3.49       18.13     21.26 o 
   5   1   3       21.20        9.22     13.41 o 
  -5   2   3       12.38        7.47     16.76 o 
  -4   2   3       38.47       45.56     15.85 o 
  -3   2   3       65.01       50.28     12.34 o 
  -2   2   3      240.62      196.33     16.99 o 
  -1   2   3     1417.53     1399.55     39.85 o 
   0   2   3       27.57       27.48      5.49 o 
   1   2   3      694.99      612.92     23.62 o 
   2   2   3      225.34      272.98     21.18 o 
   3   2   3       21.37       20.80     11.96 o 
   4   2   3        0.15       -4.50     24.23 o 
   5   2   3       34.17       38.93     11.58 o 
  -5   3   3       30.74       14.78     21.56 o 
  -4   3   3       82.87       69.86     18.97 o 
  -3   3   3       22.38       17.22     18.51 o 
  -2   3   3      171.74      168.22     15.62 o 
  -1   3   3      454.79      504.74     21.79 o 
   0   3   3        6.74       13.13      6.35 o 
   1   3   3      857.99      813.52     28.95 o 
   2   3   3      712.90      798.05     34.66 o 
   3   3   3      217.59      215.23     27.12 o 
   4   3   3        0.33        0.00     13.03 o 
   5   3   3        7.03        0.00     13.64 o 
  -5   4   3       20.28        7.16     20.34 o 
  -4   4   3       32.18       35.12     16.46 o 
  -3   4   3        4.47        3.58     19.96 o 
  -2   4   3      368.19      396.93     24.30 o 
  -1   4   3      213.47      253.40     17.52 o 
   0   4   3      407.19      401.52     14.24 o 
   1   4   3       35.94       13.49      9.60 o 
   2   4   3       41.50        6.17     18.89 o 
   3   4   3      394.14      514.26     38.02 o 
   4   4   3     1491.95     1708.25     73.44 o 
   5   4   3        1.91        4.19     11.81 o 
  -5   5   3        6.52        0.00     20.57 o 
  -4   5   3       45.14       56.84     22.48 o 
  -3   5   3       19.75       63.31     14.32 o 
  -2   5   3     1268.95     1576.37     50.21 o 
  -1   5   3       28.28       24.68      9.45 o 
   0   5   3      260.12      244.35     15.12 o 
   1   5   3     5270.42     5593.76    130.43 o 
   2   5   3      108.97      124.18     16.76 o 
   3   5   3        0.59       13.18     16.99 o 
   4   5   3      323.92      349.54     33.29 o 
  -5   6   3      611.93      408.28     54.40 o 
  -4   6   3       11.59       16.23      9.37 o 
  -3   6   3       54.59       69.25     16.38 o 
  -2   6   3      477.87      597.00     32.23 o 
  -1   6   3     1108.57     1103.71     39.16 o 
   0   6   3        3.49        2.24     10.91 o 
   1   6   3      123.60      136.91     16.46 o 
   2   6   3       21.55       27.05     12.34 o 
   3   6   3       80.16       53.94     17.90 o 
   4   6   3       29.46       14.78     19.58 o 
  -5   7   3        7.52        7.01     11.89 o 
  -4   7   3      149.79      175.38     26.06 o 
  -3   7   3       35.77       30.17     18.51 o 
  -2   7   3      250.46      231.84     21.64 o 
  -1   7   3       71.88       72.61     13.71 o 
   0   7   3      541.60      563.84     26.47 o 
   1   7   3      449.58      400.06     26.89 o 
   2   7   3      172.29      127.84     26.74 o 
   3   7   3       11.15       -4.50     21.56 o 
   4   7   3        0.03      -12.88     16.46 o 
  -5   8   3       13.13        2.51     15.47 o 
  -4   8   3       94.24       59.04     19.73 o 
  -3   8   3      327.68      365.31     33.14 o 
  -2   8   3        0.15       -3.73     15.47 o 
  -1   8   3        0.66       -6.55     15.47 o 
   0   8   3        4.91       -9.65      9.81 o 
   1   8   3        8.11       14.93     17.52 o 
   2   8   3      257.87      220.33     26.59 o 
   3   8   3       69.07       62.17     22.02 o 
   4   8   3       25.35       28.42     11.58 o 
  -5   9   3        0.96       10.89      9.45 o 
  -4   9   3        2.37      -20.11     22.40 o 
  -3   9   3       24.18       32.30     16.15 o 
  -2   9   3       67.83       86.17     18.97 o 
  -1   9   3       39.19       58.44     12.72 o 
   0   9   3       39.14       45.74      9.68 o 
   1   9   3        2.50       -4.11     17.07 o 
   2   9   3       21.86       24.30     19.28 o 
   3   9   3        2.06       11.89     15.31 o 
  -4  10   3       67.86       65.44     19.28 o 
  -3  10   3      164.71      179.50     28.04 o 
  -2  10   3        3.79        2.59     11.43 o 
  -1  10   3      186.88      204.10     24.23 o 
   0  10   3       23.33       31.41     10.61 o 
   1  10   3        6.07        4.42     19.28 o 
   2  10   3      296.58      231.00     32.91 o 
   3  10   3       36.25       48.76     14.93 o 
  -4  11   3       60.44       82.36     16.15 o 
  -3  11   3      239.81      242.81     31.92 o 
  -2  11   3       50.29       45.86     12.95 o 
  -1  11   3       58.85       77.02     18.21 o 
   0  11   3      836.48      706.13     33.43 o 
   1  11   3       15.10        8.99     12.72 o 
   2  11   3       97.13       80.83     17.52 o 
   3  11   3        2.01      -10.59     15.01 o 
  -4  12   3        0.64        0.00     10.51 o 
  -3  12   3        0.56      -21.41     21.41 o 
  -2  12   3        0.68        8.76     19.58 o 
  -1  12   3       16.48       43.05     15.69 o 
   0  12   3       80.60       78.13     13.75 o 
   1  12   3        7.58        0.00     18.13 o 
   2  12   3       25.93       31.31     10.82 o 
  -3  13   3        0.00      -12.11     12.11 o 
  -2  13   3       53.45       64.76     13.79 o 
  -1  13   3        0.26       15.24      8.84 o 
   0  13   3       69.71       66.06     16.19 o 
   1  13   3        0.09        3.73     13.49 o 
   2  13   3        0.15        8.00      9.45 o 
  -3  14   3        9.55        9.83     11.50 o 
  -2  14   3       13.70       24.15     11.05 o 
  -1  14   3        8.57      -17.68     17.68 o 
   0  14   3       51.66       54.33     11.15 o 
   1  14   3        0.02        8.84     13.49 o 
  -2  15   3        0.10        0.00      8.61 o 
  -1  15   3        0.01        2.90     12.49 o 
   0  15   3        0.14       -6.50      6.67 o 
  -1 -16   4        1.38        8.46      9.98 o 
   0 -16   4       13.14        5.38     11.51 o 
   1 -16   4        0.58      -13.94     13.94 o 
   2 -16   4        5.64       23.16      9.90 o 
  -1 -15   4        0.02       -9.37     16.30 o 
   0 -15   4       25.96       37.52     12.88 o 
   1 -15   4       60.39       79.61     15.31 o 
   2 -15   4       30.40       25.45     12.88 o 
   3 -15   4        0.09      -11.20     13.56 o 
  -2 -14   4       43.49       31.54     13.56 o 
  -1 -14   4       71.59       84.95     16.38 o 
   0 -14   4       13.93       12.62     11.09 o 
   1 -14   4        5.42        0.00     14.78 o 
   2 -14   4       59.25       37.94     17.07 o 
   3 -14   4        0.09       -3.05     14.63 o 
  -3 -13   4        3.41        8.38      9.90 o 
  -2 -13   4       48.11       71.62     16.76 o 
  -1 -13   4       78.57       93.40     18.28 o 
   0 -13   4        3.81        9.55     10.58 o 
   1 -13   4       71.13       87.23     16.84 o 
   2 -13   4        8.21       -4.42     14.55 o 
   3 -13   4       23.15       40.07     14.40 o 
   4 -13   4       13.24       15.01     15.85 o 
  -3 -12   4        0.00       -8.99     11.58 o 
  -2 -12   4      309.82      299.41     30.70 o 
  -1 -12   4      351.14      392.44     36.65 o 
   0 -12   4       11.81        7.00      9.97 o 
   1 -12   4        3.22      -25.60     25.60 o 
   2 -12   4        1.56       -4.57     10.21 o 
   3 -12   4       11.05        0.00     20.49 o 
   4 -12   4        1.97        5.64     14.32 o 
  -3 -11   4        1.03        7.39     13.87 o 
  -2 -11   4      171.72      159.92     25.90 o 
  -1 -11   4       34.96       38.09     18.06 o 
   0 -11   4       91.66       81.06     18.63 o 
   1 -11   4       10.59        5.10     13.10 o 
   2 -11   4        0.02       -4.50     18.59 o 
   3 -11   4      114.81      107.12     25.14 o 
   4 -11   4        0.00       10.13      8.30 o 
  -4 -10   4       55.13       61.18     13.41 o 
  -3 -10   4       36.76       35.43     15.62 o 
  -2 -10   4       41.25       18.51     24.46 o 
  -1 -10   4       92.31      104.07     22.32 o 
   0 -10   4        9.70       14.99      8.53 o 
   1 -10   4      324.40      296.52     27.66 o 
   2 -10   4      143.37      136.15     21.71 o 
   3 -10   4      109.54       93.10     21.94 o 
   4 -10   4       67.72       79.92     19.28 o 
  -4  -9   4       83.38       58.05     14.32 o 
  -3  -9   4       97.60       92.34     22.78 o 
  -2  -9   4        5.34        4.42     16.00 o 
  -1  -9   4        0.72       11.43      9.45 o 
   0  -9   4      276.35      257.95     15.47 o 
   1  -9   4      178.64      191.69     19.73 o 
   2  -9   4      199.69      230.84     26.28 o 
   3  -9   4       13.60        9.07     23.08 o 
   4  -9   4      179.61      123.80     24.53 o 
   5  -9   4        2.44      -12.42     12.42 o 
  -4  -8   4       20.40      -21.56     21.56 o 
  -3  -8   4      134.98      139.12     19.73 o 
  -2  -8   4      112.49      133.86     23.54 o 
  -1  -8   4      174.92      155.73     19.50 o 
   0  -8   4        2.34        3.03      9.49 o 
   1  -8   4        0.02       -6.02     14.17 o 
   2  -8   4      108.59       80.38     19.35 o 
   3  -8   4      539.98      517.00     40.99 o 
   4  -8   4       59.00       78.09     15.62 o 
   5  -8   4        8.43      -15.16     15.16 o 
  -4  -7   4        1.83      -16.08     20.49 o 
  -3  -7   4       12.95       38.47     15.54 o 
  -2  -7   4        0.38        0.00     11.05 o 
  -1  -7   4      311.43      337.66     23.47 o 
   0  -7   4     2890.87     2902.37    105.56 o 
   1  -7   4      214.06      178.58     19.96 o 
   2  -7   4       78.28       80.45     14.02 o 
   3  -7   4      762.82      843.99     50.59 o 
   4  -7   4      173.62      141.94     28.49 o 
   5  -7   4        8.78        0.00     11.73 o 
  -5  -6   4       22.35       56.99     14.17 o 
  -4  -6   4       28.87       23.31     14.93 o 
  -3  -6   4      823.27      969.85     55.62 o 
  -2  -6   4      420.24      467.78     30.02 o 
  -1  -6   4      111.66      131.57     14.86 o 
   0  -6   4        8.05       11.23      5.86 o 
   1  -6   4      630.64      626.02     28.57 o 
   2  -6   4        3.36        8.91     11.58 o 
   3  -6   4        2.12      -15.16     15.16 o 
   4  -6   4       81.49       51.58     20.11 o 
   5  -6   4        7.05       -8.99     13.71 o 
  -5  -5   4      123.50      111.99     23.16 o 
  -4  -5   4       19.93       13.49     23.39 o 
  -3  -5   4        8.40        4.19     21.10 o 
  -2  -5   4       45.15       62.40     13.33 o 
  -1  -5   4       12.29       11.66      9.68 o 
   0  -5   4      346.21      283.91     25.79 o 
   1  -5   4      303.40      260.79     18.82 o 
   2  -5   4      461.94      426.95     25.83 o 
   3  -5   4       55.66       34.97     17.60 o 
   4  -5   4        0.26        0.00     15.77 o 
   5  -5   4        2.65      -12.65     16.15 o 
  -5  -4   4        8.04        8.76     13.41 o 
  -4  -4   4       12.75       24.84     10.67 o 
  -3  -4   4       17.89       28.80     15.54 o 
  -2  -4   4      204.86      190.39     19.73 o 
  -1  -4   4       81.40       81.06     12.11 o 
   0  -4   4       19.91       24.63     17.03 o 
   1  -4   4        3.00       10.06     10.89 o 
   2  -4   4     1787.69     1625.21     53.48 o 
   3  -4   4       48.65       63.08     16.23 o 
   4  -4   4       29.47       16.38     11.58 o 
   5  -4   4        0.70       -3.28     13.49 o 
  -5  -3   4        8.48      -12.88     18.21 o 
  -4  -3   4        1.30      -19.05     19.05 o 
  -3  -3   4       18.59       -7.62     20.04 o 
  -2  -3   4        0.51       11.20      8.38 o 
  -1  -3   4      755.72      860.30     28.27 o 
   0  -3   4      386.76      349.25     12.04 o 
   1  -3   4      320.35      260.48     15.39 o 
   2  -3   4      234.83      268.40     20.19 o 
   3  -3   4       34.94       11.05     19.05 o 
   4  -3   4      185.35      139.27     22.70 o 
   5  -3   4       64.11       29.79     16.46 o 
  -5  -2   4        2.03      -13.79     19.50 o 
  -4  -2   4        0.00        9.22     13.03 o 
  -3  -2   4        8.46       18.13     11.50 o 
  -2  -2   4       12.51        6.93     10.21 o 
  -1  -2   4     2032.85     1874.42     54.93 o 
   0  -2   4      143.70      141.24      8.59 o 
   1  -2   4      196.49      167.99     13.18 o 
   2  -2   4     1213.03     1370.75     42.89 o 
   3  -2   4       66.02       80.76     16.23 o 
   4  -2   4       30.52       24.53     18.28 o 
   5  -2   4      214.02      177.67     22.78 o 
  -5  -1   4       19.36        0.00     19.73 o 
  -4  -1   4      141.66      181.17     30.86 o 
  -3  -1   4        0.52       14.02      8.91 o 
  -2  -1   4      403.69      399.06     22.25 o 
  -1  -1   4    67425.12    66615.53    725.90 o 
   0  -1   4     2707.84     2355.35    105.37 o 
   1  -1   4     1142.78      960.71     30.47 o 
   2  -1   4      216.94      269.70     19.43 o 
   3  -1   4       23.09       48.23     11.58 o 
   4  -1   4       94.66       81.82     16.38 o 
   5  -1   4        5.94       -6.40     20.34 o 
  -5   0   4       28.86       40.07     17.22 o 
  -4   0   4      141.94      180.26     28.42 o 
  -3   0   4      139.32      183.91     20.65 o 
  -2   0   4        2.95       -1.07      8.99 o 
  -1   0   4     1896.73     2194.63     57.22 o 
   0   0   4     3381.98     3048.13     89.71 o 
   1   0   4       26.61        6.93      8.08 o 
   2   0   4       10.60        4.80     13.49 o 
   3   0   4       37.26       42.44     14.63 o 
   4   0   4       24.71       18.13     21.26 o 
   5   0   4        8.60      -19.73     19.73 o 
  -5   1   4        2.51       20.27     12.95 o 
  -4   1   4       16.81       35.35     17.83 o 
  -3   1   4       57.91       61.71     15.16 o 
  -2   1   4       74.70       86.17     12.49 o 
  -1   1   4      843.72      912.03     26.82 o 
   0   1   4     3075.19     2730.36     42.58 o 
   1   1   4      372.04      335.14     17.52 o 
   2   1   4      417.59      494.98     27.96 o 
   3   1   4        8.19        7.69     17.14 o 
   4   1   4       47.11       78.62     17.37 o 
   5   1   4        0.04      -17.29     17.29 o 
  -5   2   4        1.28       -6.70     16.08 o 
  -4   2   4       17.94       -9.07     18.13 o 
  -3   2   4        1.06        1.75      9.68 o 
  -2   2   4      357.38      366.76     22.55 o 
  -1   2   4     1277.84     1427.96     42.82 o 
   0   2   4        2.93       -3.66      7.45 o 
   1   2   4     1774.48     1521.14     48.00 o 
   2   2   4        0.40      -13.56     13.56 o 
   3   2   4      108.48       81.37     18.21 o 
   4   2   4        6.91        0.00     18.89 o 
   5   2   4        7.75      -14.70     14.70 o 
  -5   3   4        2.12        7.39     16.46 o 
  -4   3   4       50.13       43.65     19.73 o 
  -3   3   4        0.02      -13.41     13.41 o 
  -2   3   4      432.77      516.93     26.28 o 
  -1   3   4      523.39      588.92     23.92 o 
   0   3   4      351.30      340.88     12.38 o 
   1   3   4      250.57      239.15     18.06 o 
   2   3   4       71.57       45.86     11.58 o 
   3   3   4      109.75      134.85     21.26 o 
   4   3   4      450.82      512.43     40.15 o 
   5   3   4       19.12       -2.29     19.81 o 
  -5   4   4       23.54       21.41     14.55 o 
  -4   4   4       63.42       54.85     21.56 o 
  -3   4   4      295.15      366.38     29.87 o 
  -2   4   4       59.27       75.88     14.55 o 
  -1   4   4      905.50      918.12     32.30 o 
   0   4   4       93.80      107.69     18.06 o 
   1   4   4      252.89      277.55     19.43 o 
   2   4   4        0.38        0.00      8.00 o 
   3   4   4      665.58      665.18     44.87 o 
   4   4   4        3.13        8.38     11.81 o 
  -5   5   4       61.98       61.18     22.86 o 
  -4   5   4       28.98       30.17     17.60 o 
  -3   5   4      118.67      178.35     22.86 o 
  -2   5   4      593.21      693.83     34.13 o 
  -1   5   4        0.83        2.29     12.57 o 
   0   5   4      669.82      693.10     21.12 o 
   1   5   4      362.90      410.42     24.68 o 
   2   5   4        0.10      -10.74     13.87 o 
   3   5   4        0.88        8.91     16.68 o 
   4   5   4      169.50      189.17     24.00 o 
  -5   6   4        0.11       11.35     12.27 o 
  -4   6   4       27.64       46.32     18.67 o 
  -3   6   4        0.32        9.90     13.10 o 
  -2   6   4      465.75      562.33     32.30 o 
  -1   6   4      378.26      434.57     25.98 o 
   0   6   4      127.07      171.97     26.59 o 
   1   6   4       55.06       62.47     11.73 o 
   2   6   4      183.56      195.27     23.01 o 
   3   6   4        1.14      -18.06     23.01 o 
   4   6   4        1.80       25.14      8.91 o 
  -5   7   4        5.70      -14.25     15.85 o 
  -4   7   4       69.60       45.41     15.77 o 
  -3   7   4       47.38       64.91     21.26 o 
  -2   7   4        8.46       -7.16     14.25 o 
  -1   7   4       61.87       59.65     15.24 o 
   0   7   4       57.00       17.01     18.06 o 
   1   7   4       36.11       10.44     13.49 o 
   2   7   4       68.73       53.25     16.99 o 
   3   7   4       55.15       45.33     17.07 o 
   4   7   4       15.35        5.94     16.91 o 
  -5   8   4        0.38       -9.83     12.49 o 
  -4   8   4      107.34       74.36     24.15 o 
  -3   8   4       72.92       83.50     21.03 o 
  -2   8   4       33.01       35.43     17.83 o 
  -1   8   4        1.84       12.27      6.32 o 
   0   8   4      454.72      445.29     20.87 o 
   1   8   4      186.30      182.77     25.07 o 
   2   8   4        1.59        4.42     16.00 o 
   3   8   4        9.03       -4.19     13.94 o 
   4   8   4       30.68       51.27     13.56 o 
  -4   9   4        2.26        0.00     16.91 o 
  -3   9   4        0.07        0.00     11.58 o 
  -2   9   4       26.10       17.07     24.91 o 
  -1   9   4      234.01      272.37     29.26 o 
   0   9   4      272.58      239.64     18.09 o 
   1   9   4        4.49        8.53     21.71 o 
   2   9   4        1.00       13.49     20.65 o 
   3   9   4        1.33        3.73     13.56 o 
  -4  10   4      132.39      151.53     22.17 o 
  -3  10   4        9.49       16.15     13.18 o 
  -2  10   4        0.41        4.50     16.23 o 
  -1  10   4      841.91      860.68     50.05 o 
   0  10   4       54.54       54.56     11.46 o 
   1  10   4       56.44       51.12     16.38 o 
   2  10   4      458.57      426.72     37.56 o 
   3  10   4       19.97        6.25     16.00 o 
  -4  11   4       47.27       28.87     16.91 o 
  -3  11   4        3.77       12.72     16.38 o 
  -2  11   4       13.08        9.14     17.07 o 
  -1  11   4     1853.98     1947.86     76.57 o 
   0  11   4      145.24      115.29     16.64 o 
   1  11   4        1.86      -23.16     23.16 o 
   2  11   4       15.23       11.73     11.28 o 
   3  11   4        6.73       26.59     10.21 o 
  -4  12   4        1.80       -7.01     12.11 o 
  -3  12   4        2.18      -11.28     19.58 o 
  -2  12   4       68.33       89.21     18.97 o 
  -1  12   4        0.25       -9.07     14.25 o 
   0  12   4        7.53       -2.11     14.27 o 
   1  12   4        8.32       14.93     10.51 o 
   2  12   4        2.16      -12.95     16.46 o 
  -3  13   4        1.62       -3.12     12.80 o 
  -2  13   4        1.82       32.84     10.51 o 
  -1  13   4        0.02        0.00     10.21 o 
   0  13   4       18.79       36.57      8.80 o 
   1  13   4        9.92        7.09     13.18 o 
   2  13   4        3.98        0.00     11.58 o 
  -3  14   4        0.71       -2.29     12.19 o 
  -2  14   4       52.10       55.62     13.18 o 
  -1  14   4        6.67        0.00     19.35 o 
   0  14   4        0.20        0.66     10.05 o 
   1  14   4       92.06       76.87     16.23 o 
  -2  15   4        0.23        6.86     11.89 o 
  -1  15   4        2.74        0.00     11.28 o 
   0  15   4        0.02       16.17     24.38 o 
  -1 -16   5        1.20       -8.69     11.05 o 
   0 -16   5       14.24        7.57      8.69 o 
   1 -16   5        4.76        1.75      9.68 o 
   2 -16   5        4.81        4.80     10.74 o 
  -1 -15   5        9.76       -6.32     14.86 o 
   0 -15   5       48.50       49.64     10.85 o 
   1 -15   5        1.57        8.99      8.99 o 
   2 -15   5       16.61       35.73     12.88 o 
   3 -15   5        0.73        6.70     11.58 o 
  -2 -14   5       24.53       19.58     10.51 o 
  -1 -14   5       33.22       35.66     15.92 o 
   0 -14   5       86.24       90.59     13.55 o 
   1 -14   5        8.54       15.62     14.25 o 
   2 -14   5        5.34        0.00     19.58 o 
   3 -14   5        5.17       14.70     11.28 o 
  -3 -13   5       12.73       -2.13     12.72 o 
  -2 -13   5      435.89      395.41     35.73 o 
  -1 -13   5      225.05      255.00     27.88 o 
   0 -13   5        1.30        8.41      7.17 o 
   1 -13   5      398.00      377.43     35.27 o 
   2 -13   5      160.15      162.96     21.94 o 
   3 -13   5        4.93        3.73      9.83 o 
   4 -13   5        1.11      -12.49     13.56 o 
  -3 -12   5        1.17        3.05     13.18 o 
  -2 -12   5        0.88      -13.03     19.88 o 
  -1 -12   5      633.31      557.30     42.74 o 
   0 -12   5        0.02      -13.59     13.77 o 
   1 -12   5      161.21      143.99     25.14 o 
   2 -12   5       11.64       36.19     18.28 o 
   3 -12   5       44.31       63.16     17.68 o 
   4 -12   5        5.00      -16.15     16.15 o 
  -3 -11   5       13.52       -3.73     15.39 o 
  -2 -11   5      162.69      174.77     27.66 o 
  -1 -11   5       83.10       57.67     18.44 o 
   0 -11   5        7.69        4.27     14.36 o 
   1 -11   5        4.11       26.21     12.34 o 
   2 -11   5      104.00      118.55     23.62 o 
   3 -11   5        5.65       -4.50     21.64 o 
   4 -11   5       17.35       19.96     13.56 o 
  -4 -10   5       18.83       23.01     13.10 o 
  -3 -10   5       10.26       22.93      9.90 o 
  -2 -10   5       14.68      -13.94     24.15 o 
  -1 -10   5       72.71      115.50     19.43 o 
   0 -10   5      325.29      369.79     22.16 o 
   1 -10   5       32.96       26.44     14.17 o 
   2 -10   5      361.49      344.82     35.96 o 
   3 -10   5        7.52        9.22     26.13 o 
   4 -10   5       39.87       42.97     15.85 o 
  -4  -9   5        0.01       23.77     10.21 o 
  -3  -9   5        2.45       13.64     13.10 o 
  -2  -9   5        5.13       13.41     17.37 o 
  -1  -9   5        0.04        0.00     13.41 o 
   0  -9   5       22.50       22.35     14.02 o 
   1  -9   5       54.79       39.24     13.56 o 
   2  -9   5       26.59      -16.30     25.22 o 
   3  -9   5      506.66      500.16     42.13 o 
   4  -9   5       34.61       34.44     13.94 o 
  -4  -8   5       15.62       32.46     14.55 o 
  -3  -8   5       70.43       47.54     19.20 o 
  -2  -8   5      112.92      150.62     22.25 o 
  -1  -8   5       10.26       13.71     16.08 o 
   0  -8   5       45.23       61.62     13.29 o 
   1  -8   5        0.72      -15.69     19.12 o 
   2  -8   5       27.11       17.98     16.84 o 
   3  -8   5      197.64      180.56     31.16 o 
   4  -8   5        2.03        4.34     11.43 o 
   5  -8   5       11.53        2.29     15.24 o 
  -4  -7   5       24.15       24.23     19.35 o 
  -3  -7   5      121.76      138.58     25.75 o 
  -2  -7   5        0.12        0.00     16.23 o 
  -1  -7   5        2.64      -16.30     16.30 o 
   0  -7   5       32.08       28.84      8.55 o 
   1  -7   5       23.55       23.24      9.37 o 
   2  -7   5      142.45      150.47     17.68 o 
   3  -7   5      617.52      525.38     40.00 o 
   4  -7   5        5.53       17.83     20.88 o 
   5  -7   5        2.66      -13.87     13.87 o 
  -5  -6   5      114.06      106.28     21.87 o 
  -4  -6   5        6.70        4.34     18.89 o 
  -3  -6   5       11.33       32.23     14.70 o 
  -2  -6   5       37.91       64.15     13.56 o 
  -1  -6   5       11.61       20.65      9.29 o 
   0  -6   5       26.86       16.87      8.99 o 
   1  -6   5      483.16      480.58     26.36 o 
   2  -6   5        0.03       -3.12     12.88 o 
   3  -6   5       21.25       30.02     16.23 o 
   4  -6   5      138.97      124.87     19.58 o 
   5  -6   5        2.94        5.71     14.55 o 
  -5  -5   5        2.79        2.51     12.65 o 
  -4  -5   5      191.51      197.93     26.74 o 
  -3  -5   5      165.65      259.34     30.78 o 
  -2  -5   5       23.94       29.79     12.27 o 
  -1  -5   5       33.82       27.81      8.69 o 
   0  -5   5        2.70       -7.96      8.22 o 
   1  -5   5      849.69      750.51     29.56 o 
   2  -5   5       15.03       17.29      7.92 o 
   3  -5   5       81.88       93.94     19.12 o 
   4  -5   5       14.53       49.22     13.41 o 
   5  -5   5        3.28       18.06     10.51 o 
  -5  -4   5        2.50       -2.90     15.69 o 
  -4  -4   5      135.08      166.16     28.04 o 
  -3  -4   5      216.85      246.77     26.06 o 
  -2  -4   5       31.82       44.04     11.66 o 
  -1  -4   5      251.90      272.82     17.90 o 
   0  -4   5     3515.58     3056.24    111.50 o 
   1  -4   5      216.02      152.60     14.25 o 
   2  -4   5      219.94      236.94     20.57 o 
   3  -4   5      111.70      121.44     18.74 o 
   4  -4   5       20.75       24.61     14.25 o 
   5  -4   5       13.70       22.25     10.13 o 
  -5  -3   5       10.80        1.90     12.57 o 
  -4  -3   5        0.01        9.29     20.80 o 
  -3  -3   5        3.75       23.31      9.29 o 
  -2  -3   5        1.97       -2.59     15.39 o 
  -1  -3   5     1929.58     2108.08     63.77 o 
   0  -3   5     2067.18     1738.26     83.61 o 
   1  -3   5       34.68       13.33     14.86 o 
   2  -3   5     1248.71     1283.74     43.27 o 
   3  -3   5       28.01       36.65     10.74 o 
   4  -3   5      208.83      191.53     27.43 o 
   5  -3   5       73.29       69.41     14.70 o 
  -5  -2   5       12.81        6.86     17.45 o 
  -4  -2   5       38.45       39.01     18.51 o 
  -3  -2   5       77.94       82.66     17.45 o 
  -2  -2   5       11.55      -14.63     16.84 o 
  -1  -2   5      292.82      297.58     16.61 o 
   0  -2   5       57.33       51.06      7.22 o 
   1  -2   5      214.86      157.93     14.09 o 
   2  -2   5       44.91       52.57     12.27 o 
   3  -2   5       20.43       36.34     13.26 o 
   4  -2   5       12.66      -13.64     17.60 o 
   5  -2   5       44.24       48.23     15.31 o 
  -5  -1   5        1.71       17.22     14.25 o 
  -4  -1   5       24.62       33.29     16.61 o 
  -3  -1   5       27.54      -14.48     27.05 o 
  -2  -1   5      821.23      974.65     36.19 o 
  -1  -1   5     8361.81     9206.07    148.49 o 
   0  -1   5     1264.54     1076.39     23.41 o 
   1  -1   5      178.56      174.62     13.26 o 
   2  -1   5     2250.81     2902.86     90.74 o 
   3  -1   5      324.31      303.83     28.27 o 
   4  -1   5      132.78      144.22     20.95 o 
   5  -1   5       10.28       23.47     11.81 o 
  -5   0   5       13.27       50.74     16.99 o 
  -4   0   5      334.80      389.69     38.17 o 
  -3   0   5       49.45       40.91     12.95 o 
  -2   0   5       79.15       81.21     11.50 o 
  -1   0   5     6885.44     7569.43    128.98 o 
   0   0   5       99.76      105.03      7.85 o 
   1   0   5      186.56      168.14     14.32 o 
   2   0   5      345.19      403.86     23.39 o 
   3   0   5        2.83       -7.77     12.27 o 
   4   0   5      312.09      305.58     33.14 o 
   5   0   5        0.47       -2.82     11.73 o 
  -5   1   5       19.54        0.00     20.34 o 
  -4   1   5      100.25      102.01     24.53 o 
  -3   1   5      123.11      138.74     19.05 o 
  -2   1   5      508.18      623.43     29.03 o 
  -1   1   5     1750.92     1917.61     57.75 o 
   0   1   5       53.78       61.88     12.23 o 
   1   1   5     2368.48     2120.19     65.29 o 
   2   1   5        2.25        2.74      7.69 o 
   3   1   5       71.48       86.01     19.43 o 
   4   1   5        3.60      -24.07     24.07 o 
   5   1   5       32.46       34.66     12.04 o 
  -5   2   5        4.05        3.73     13.33 o 
  -4   2   5       70.80       52.42     19.35 o 
  -3   2   5       25.06       23.47     14.09 o 
  -2   2   5      315.42      303.22     21.71 o 
  -1   2   5     1940.76     2136.80     64.38 o 
   0   2   5      631.67      632.73     16.56 o 
   1   2   5      137.54      132.34     14.55 o 
   2   2   5        0.18       -5.79     18.36 o 
   3   2   5        8.14        0.00     14.25 o 
   4   2   5       11.56       39.39     12.04 o 
   5   2   5        1.40      -11.66     12.95 o 
  -5   3   5        6.86      -21.41     21.41 o 
  -4   3   5      137.39      118.77     27.20 o 
  -3   3   5       22.46       14.86     17.45 o 
  -2   3   5       17.01        3.89     10.74 o 
  -1   3   5      175.81      162.73     16.08 o 
   0   3   5       43.10       49.82      7.17 o 
   1   3   5     1806.65     1817.89     58.05 o 
   2   3   5        0.02        0.00     10.89 o 
   3   3   5      277.97      312.82     32.38 o 
   4   3   5        2.86       12.72     12.19 o 
  -5   4   5        2.63        7.01     15.62 o 
  -4   4   5       24.66       13.87     26.51 o 
  -3   4   5        1.53        0.00     16.38 o 
  -2   4   5        0.18      -12.19     12.19 o 
  -1   4   5        5.79       21.41      8.84 o 
   0   4   5     3756.07     3448.18    160.83 o 
   1   4   5     1136.37     1112.32     39.54 o 
   2   4   5      345.41      334.00     24.91 o 
   3   4   5     1103.18     1200.32     59.43 o 
   4   4   5      205.37      237.47     26.74 o 
  -5   5   5       41.46       39.69     19.05 o 
  -4   5   5        3.69        0.00     25.14 o 
  -3   5   5      883.95     1064.63     55.62 o 
  -2   5   5      417.51      571.78     31.39 o 
  -1   5   5        0.69       -7.39     12.88 o 
   0   5   5      214.21      206.60     14.82 o 
   1   5   5       28.84        5.71     18.89 o 
   2   5   5        5.78        7.54     10.67 o 
   3   5   5       75.95       80.91     20.88 o 
   4   5   5       14.81        3.66     13.26 o 
  -5   6   5      105.42       -9.14     31.24 o 
  -4   6   5       51.38       57.22     21.64 o 
  -3   6   5        0.00       22.93     11.66 o 
  -2   6   5        2.61       18.74      8.15 o 
  -1   6   5      155.60      129.90     17.90 o 
   0   6   5       16.66        5.74      8.80 o 
   1   6   5        3.90       21.18      8.15 o 
   2   6   5       60.65       48.84     16.23 o 
   3   6   5       14.81       13.49     17.37 o 
   4   6   5       44.28       31.08     14.78 o 
  -5   7   5       23.78       30.93     12.11 o 
  -4   7   5        7.73        8.84     16.53 o 
  -3   7   5       19.46        8.00     20.04 o 
  -2   7   5       23.05       15.01     19.88 o 
  -1   7   5        9.31        3.28     16.38 o 
   0   7   5      322.85      307.02     17.56 o 
   1   7   5      239.27      272.98     25.22 o 
   2   7   5       41.57       44.19     15.39 o 
   3   7   5        7.57        4.34     18.89 o 
   4   7   5        3.12      -15.92     15.92 o 
  -5   8   5       33.51       -6.93     17.37 o 
  -4   8   5        6.62       -4.19     20.11 o 
  -3   8   5        0.59       -4.57     15.08 o 
  -2   8   5       24.27       -8.23     25.90 o 
  -1   8   5        0.24      -14.86     16.61 o 
   0   8   5       13.39       -5.65     14.58 o 
   1   8   5      525.39      504.58     37.86 o 
   2   8   5       47.09       29.64     14.48 o 
   3   8   5        0.56       12.04      8.00 o 
   4   8   5       12.90       21.26      8.61 o 
  -4   9   5        4.49        0.00     18.89 o 
  -3   9   5       63.46      107.12     22.86 o 
  -2   9   5      239.35      247.61     31.47 o 
  -1   9   5      422.60      353.89     33.29 o 
   0   9   5      356.25      294.88     20.93 o 
   1   9   5        9.49       -8.76     17.45 o 
   2   9   5      130.68      117.71     24.84 o 
   3   9   5        0.79       16.84     11.96 o 
  -4  10   5       30.88       26.59     15.16 o 
  -3  10   5       51.83       90.66     16.91 o 
  -2  10   5       15.65       -5.49     17.29 o 
  -1  10   5      458.28      503.59     40.84 o 
   0  10   5      513.04      449.31     26.09 o 
   1  10   5      124.46      118.77     21.26 o 
   2  10   5        2.65       12.57     13.56 o 
   3  10   5        1.98      -11.35     12.72 o 
  -4  11   5        4.90       16.91      9.83 o 
  -3  11   5      111.13       88.91     20.11 o 
  -2  11   5       40.50       65.37     16.38 o 
  -1  11   5      279.51      282.96     32.53 o 
   0  11   5        0.01       -1.12     13.19 o 
   1  11   5       49.31       39.39     16.38 o 
   2  11   5       11.15       26.44     10.82 o 
   3  11   5        0.78       19.66      9.90 o 
  -4  12   5        0.74       -2.13     11.35 o 
  -3  12   5        0.43       21.48      6.78 o 
  -2  12   5       54.47       51.12     18.06 o 
  -1  12   5       62.08       93.40     17.14 o 
   0  12   5       33.30       38.03      8.37 o 
   1  12   5        8.28       -3.96     16.30 o 
   2  12   5        0.35       15.85      8.08 o 
  -3  13   5       38.57       46.55     13.03 o 
  -2  13   5       37.75       37.94     13.18 o 
  -1  13   5        0.38       -8.00     12.65 o 
   0  13   5       22.46       11.62     12.55 o 
   1  13   5       19.75       43.05     11.43 o 
   2  13   5        9.38       -4.04     12.72 o 
  -2  14   5       20.06       11.81     13.79 o 
  -1  14   5       23.63       45.41     11.66 o 
   0  14   5       33.05       35.48      8.91 o 
   1  14   5        0.37       -9.37     10.51 o 
  -1  15   5        0.04        7.01      9.07 o 
   0  15   5        8.96       11.60      7.92 o 
  -1 -16   6       71.31       55.08     16.23 o 
   0 -16   6       16.26       19.83     11.13 o 
   1 -16   6       29.04       32.68     10.51 o 
   2 -16   6        6.24        7.09     10.82 o 
  -1 -15   6        8.43        6.32     17.83 o 
   0 -15   6        3.87      -12.42     12.42 o 
   1 -15   6        4.05       11.20     17.07 o 
   2 -15   6       34.14        6.48     18.44 o 
   3 -15   6        1.08       -4.27     11.35 o 
  -2 -14   6        6.06        8.84     11.43 o 
  -1 -14   6       41.40       40.23     14.02 o 
   0 -14   6        4.04       -3.31     10.18 o 
   1 -14   6       33.86        4.34     21.64 o 
   2 -14   6        0.01      -19.43     19.43 o 
   3 -14   6        2.06       -8.91     11.58 o 
  -3 -13   6        0.00      -15.92     15.92 o 
  -2 -13   6       47.70       44.95     16.84 o 
  -1 -13   6       26.53       42.74     12.57 o 
   0 -13   6       46.31       50.61     12.70 o 
   1 -13   6      298.27      320.59     32.30 o 
   2 -13   6       93.38      114.58     20.88 o 
   3 -13   6        1.55       -7.31     14.63 o 
  -3 -12   6        0.73        2.97     13.10 o 
  -2 -12   6      334.27      325.47     34.82 o 
  -1 -12   6      367.08      472.05     39.69 o 
   0 -12   6        3.46       23.13     19.12 o 
   1 -12   6       30.05       33.60     18.13 o 
   2 -12   6       11.00        0.00     16.15 o 
   3 -12   6        0.12        4.19     15.08 o 
   4 -12   6       10.79       -5.33     15.54 o 
  -3 -11   6        0.62      -14.78     18.89 o 
  -2 -11   6       40.63       33.14     16.53 o 
  -1 -11   6       50.29       55.01     18.21 o 
   0 -11   6       29.40       26.47      9.37 o 
   1 -11   6        9.96       53.64     13.71 o 
   2 -11   6       35.97       22.40     14.32 o 
   3 -11   6        7.56       13.56     17.45 o 
   4 -11   6       37.73       29.10     16.15 o 
  -4 -10   6        0.18       14.02      9.90 o 
  -3 -10   6        1.48        4.19     21.03 o 
  -2 -10   6      141.26      147.73     22.55 o 
  -1 -10   6        9.99       10.36     17.52 o 
   0 -10   6       32.46       29.48     12.65 o 
   1 -10   6        0.03       12.42     13.33 o 
   2 -10   6        6.96        4.50     16.23 o 
   3 -10   6        2.49        4.65     12.34 o 
   4 -10   6        0.64      -18.51     18.51 o 
  -4  -9   6        0.02        0.00     12.72 o 
  -3  -9   6       19.32        9.07     16.91 o 
  -2  -9   6        0.02        4.50     19.58 o 
  -1  -9   6       61.80       94.01     16.99 o 
   0  -9   6       26.74       12.02      8.22 o 
   1  -9   6        4.30      -11.20     11.20 o 
   2  -9   6        6.08       25.45     14.86 o 
   3  -9   6        2.27        4.72     16.91 o 
   4  -9   6       24.61       24.30     15.39 o 
  -4  -8   6        5.94       -7.09     16.68 o 
  -3  -8   6       48.90       64.00     17.83 o 
  -2  -8   6      139.21      138.96     23.31 o 
  -1  -8   6       36.40       26.13     11.73 o 
   0  -8   6      101.50       89.27     11.17 o 
   1  -8   6       24.58       34.82     13.79 o 
   2  -8   6      244.68      217.06     26.13 o 
   3  -8   6     1759.18     1612.87     70.47 o 
   4  -8   6       17.53       17.22     20.19 o 
   5  -8   6        1.77       -2.13     13.79 o 
  -4  -7   6      147.83      176.52     22.17 o 
  -3  -7   6      521.26      597.23     43.27 o 
  -2  -7   6       12.88       18.59     13.18 o 
  -1  -7   6      190.34      177.90     20.04 o 
   0  -7   6     1220.07     1407.19     72.49 o 
   1  -7   6      477.00      521.42     30.09 o 
   2  -7   6      258.71      255.83     25.45 o 
   3  -7   6      381.22      337.96     34.44 o 
   4  -7   6       63.41       40.23     16.76 o 
   5  -7   6       14.49      -16.91     16.91 o 
  -4  -6   6       28.64       35.96     14.55 o 
  -3  -6   6       93.31      120.98     22.40 o 
  -2  -6   6        8.54        7.09     13.18 o 
  -1  -6   6       11.14       10.74      8.91 o 
   0  -6   6      697.04      617.15     28.65 o 
   1  -6   6      624.14      566.98     29.41 o 
   2  -6   6        0.20      -14.63     14.63 o 
   3  -6   6       72.49       65.52     19.43 o 
   4  -6   6       80.95      118.01     21.48 o 
   5  -6   6       21.00       -2.67     17.29 o 
  -5  -5   6       18.27       29.41     15.39 o 
  -4  -5   6        0.78        4.50     22.32 o 
  -3  -5   6      119.81       92.87     21.94 o 
  -2  -5   6       19.90       32.15     12.04 o 
  -1  -5   6      356.04      368.06     22.93 o 
   0  -5   6       45.74       55.32     15.77 o 
   1  -5   6       77.60       64.53     13.03 o 
   2  -5   6       20.21       10.97     11.58 o 
   3  -5   6       24.94       30.55     13.94 o 
   4  -5   6        1.50        9.29     13.10 o 
   5  -5   6        8.97       -5.71     18.13 o 
  -5  -4   6       33.38       40.61     14.93 o 
  -4  -4   6        8.65       -4.57     18.82 o 
  -3  -4   6        6.26        8.23     18.36 o 
  -2  -4   6      265.76      283.26     22.70 o 
  -1  -4   6       79.72       82.51     11.96 o 
   0  -4   6      401.91      380.40     14.67 o 
   1  -4   6      152.92      160.22     14.86 o 
   2  -4   6        8.59        2.97      9.07 o 
   3  -4   6        7.10        0.00     10.13 o 
   4  -4   6       10.70       -4.65     19.20 o 
   5  -4   6       21.37        2.97     12.88 o 
  -5  -3   6       34.70       44.65     12.88 o 
  -4  -3   6       36.95       52.42     16.76 o 
  -3  -3   6      131.57      146.20     23.39 o 
  -2  -3   6      855.15      898.62     37.41 o 
  -1  -3   6       43.92       36.04     10.97 o 
   0  -3   6        0.44       -8.73      8.73 o 
   1  -3   6      294.34      249.13     17.07 o 
   2  -3   6       87.29      119.38     14.78 o 
   3  -3   6       47.40       53.94     16.61 o 
   4  -3   6       22.85       36.42     17.07 o 
   5  -3   6        0.14      -14.63     14.63 o 
  -5  -2   6       70.19       49.75     16.30 o 
  -4  -2   6       13.40       -4.57     18.97 o 
  -3  -2   6       14.81       36.34     15.39 o 
  -2  -2   6      550.01      597.61     29.79 o 
  -1  -2   6      113.89       98.36     12.42 o 
   0  -2   6     1674.91     1524.71     31.36 o 
   1  -2   6      963.04      735.12     28.95 o 
   2  -2   6      427.06      525.61     29.48 o 
   3  -2   6       44.18       36.65     12.72 o 
   4  -2   6      124.06      142.62     23.31 o 
   5  -2   6        0.38       -5.87     18.59 o 
  -5  -1   6        2.25       43.58     10.82 o 
  -4  -1   6       84.52      101.86     27.96 o 
  -3  -1   6       57.11       57.52     16.53 o 
  -2  -1   6     1036.73     1206.18     41.45 o 
  -1  -1   6      350.93      374.46     19.58 o 
   0  -1   6      199.67      165.09     17.18 o 
   1  -1   6      378.88      309.39     18.51 o 
   2  -1   6       23.52       22.55     10.13 o 
   3  -1   6      396.69      403.94     33.45 o 
   4  -1   6       17.86       -4.65     24.99 o 
   5  -1   6        0.17      -18.13     18.13 o 
  -5   0   6       31.31       44.72     16.08 o 
  -4   0   6       12.21       46.70     13.18 o 
  -3   0   6       40.89       58.97     11.35 o 
  -2   0   6     1824.19     2008.20     64.38 o 
  -1   0   6       46.67       81.06      9.29 o 
   0   0   6       30.27       38.11      6.30 o 
   1   0   6       25.78       35.12     11.43 o 
   2   0   6       97.96       98.59     15.62 o 
   3   0   6       16.61        0.00     20.49 o 
   4   0   6      135.45      138.13     24.76 o 
   5   0   6        0.35        8.00     10.29 o 
  -5   1   6      159.70      111.38     26.59 o 
  -4   1   6       73.87      106.81     22.78 o 
  -3   1   6       43.50       48.15     13.87 o 
  -2   1   6       23.42       46.93     11.05 o 
  -1   1   6       38.69       41.67      9.83 o 
   0   1   6      101.25      112.66      8.86 o 
   1   1   6     1173.64     1224.01     37.86 o 
   2   1   6      116.38      138.58     16.38 o 
   3   1   6       24.90       23.16     17.29 o 
   4   1   6      121.40      163.19     24.99 o 
   5   1   6        0.43        2.44     13.49 o 
  -5   2   6       11.80        0.00     15.08 o 
  -4   2   6        0.34        9.14     23.31 o 
  -3   2   6        7.85        4.42     12.57 o 
  -2   2   6       18.21       33.45      9.60 o 
  -1   2   6        0.11        5.56      9.60 o 
   0   2   6       61.51       61.34      7.31 o 
   1   2   6      227.40      172.79     16.30 o 
   2   2   6      749.91      811.23     38.70 o 
   3   2   6      845.79      977.62     54.17 o 
   4   2   6      199.65      230.08     27.96 o 
   5   2   6        0.03       -8.38     13.87 o 
  -5   3   6        9.18        8.30     12.11 o 
  -4   3   6      330.37      270.92     31.92 o 
  -3   3   6       36.32       57.14     16.00 o 
  -2   3   6      604.64      652.23     32.38 o 
  -1   3   6       12.74       10.36     17.45 o 
   0   3   6     1221.85     1181.18     26.32 o 
   1   3   6     1026.03      958.20     37.18 o 
   2   3   6       91.69       63.08     13.56 o 
   3   3   6      379.73      414.53     37.03 o 
   4   3   6       10.58      -21.94     21.94 o 
  -5   4   6       11.37       -6.02     14.25 o 
  -4   4   6       75.81       92.95     22.86 o 
  -3   4   6       26.42       11.89     15.16 o 
  -2   4   6        6.01       17.75      9.60 o 
  -1   4   6      120.99      137.06     14.55 o 
   0   4   6     1209.10     1144.33     27.85 o 
   1   4   6       84.75       76.64     15.16 o 
   2   4   6        0.73       -3.81     15.62 o 
   3   4   6     1921.61     2040.43     80.15 o 
   4   4   6       14.48       25.90     11.28 o 
  -5   5   6       57.23       20.57     20.42 o 
  -4   5   6       25.88       18.06     21.18 o 
  -3   5   6      473.31      579.32     42.44 o 
  -2   5   6      112.87      145.82     17.37 o 
  -1   5   6        6.49        5.33     13.64 o 
   0   5   6      286.14      282.61     15.48 o 
   1   5   6       48.04       54.55     14.55 o 
   2   5   6       19.05       24.61      9.83 o 
   3   5   6        2.83        0.00     16.15 o 
   4   5   6        0.29       -7.09     14.17 o 
  -5   6   6        1.64       30.78     10.29 o 
  -4   6   6       33.62       66.51     14.86 o 
  -3   6   6       15.89       -7.77     16.15 o 
  -2   6   6        0.22       12.42      8.91 o 
  -1   6   6       65.13       76.19     14.63 o 
   0   6   6        1.27      -10.25     11.39 o 
   1   6   6      102.73      106.58     15.92 o 
   2   6   6       40.11       -8.76     25.52 o 
   3   6   6        1.67       13.71     14.78 o 
   4   6   6        3.44        6.09     11.43 o 
  -5   7   6        0.14        5.64     10.74 o 
  -4   7   6        4.04      -17.07     24.15 o 
  -3   7   6        8.66        8.91     19.88 o 
  -2   7   6       18.25       15.54     18.21 o 
  -1   7   6       38.21       34.59     12.19 o 
   0   7   6      176.65      176.19     14.80 o 
   1   7   6       68.65       53.03     15.24 o 
   2   7   6      156.64      151.46     26.28 o 
   3   7   6       36.67       21.71     25.67 o 
   4   7   6        2.90       -2.44     14.48 o 
  -5   8   6       12.08       30.93     11.58 o 
  -4   8   6        0.08       12.04     15.54 o 
  -3   8   6        1.43       13.56     11.20 o 
  -2   8   6        9.35       40.23     14.70 o 
  -1   8   6      110.11       71.84     21.41 o 
   0   8   6       11.04        3.97     13.58 o 
   1   8   6       53.62      -17.52     22.32 o 
   2   8   6      123.37      122.89     24.07 o 
   3   8   6        4.69        7.85     20.04 o 
  -4   9   6        2.88       19.66     10.06 o 
  -3   9   6       13.26        8.08     10.44 o 
  -2   9   6       66.62      108.95     21.48 o 
  -1   9   6       21.62        2.51     15.47 o 
   0   9   6       22.94       15.22     15.01 o 
   1   9   6      650.85      610.71     43.12 o 
   2   9   6      144.40      130.13     22.09 o 
   3   9   6        0.01      -18.59     18.59 o 
  -4  10   6        3.63       15.16     11.66 o 
  -3  10   6       17.20        7.69     13.41 o 
  -2  10   6      660.68      747.01     48.00 o 
  -1  10   6     1878.74     1896.81     76.11 o 
   0  10   6        0.81      -17.05     17.05 o 
   1  10   6        1.28        4.65     12.27 o 
   2  10   6      107.99      111.61     18.74 o 
   3  10   6        0.68       -7.77     14.86 o 
  -4  11   6      122.98       67.20     24.30 o 
  -3  11   6        1.02       21.03      7.01 o 
  -2  11   6        6.60        0.00     24.15 o 
  -1  11   6        1.26        2.74     13.56 o 
   0  11   6      119.40      121.57     19.35 o 
   1  11   6       14.25       -8.76     20.57 o 
   2  11   6       24.66       44.26     15.92 o 
  -3  12   6        1.66        0.00     14.09 o 
  -2  12   6        0.92        4.04     10.74 o 
  -1  12   6       25.83        4.27     23.77 o 
   0  12   6        4.40       -7.64     14.02 o 
   1  12   6       67.73       85.18     18.89 o 
   2  12   6        4.11      -17.14     17.14 o 
  -3  13   6        9.65       12.34      8.69 o 
  -2  13   6        0.00       18.51     11.81 o 
  -1  13   6        0.58        3.73     13.49 o 
   0  13   6       25.60       25.00      9.94 o 
   1  13   6       15.33      -14.86     14.86 o 
  -2  14   6       19.16       37.64     12.19 o 
  -1  14   6        4.02        5.94     11.05 o 
   0  14   6       39.28       29.63     10.44 o 
  -1 -16   7        0.77       15.62      8.30 o 
   0 -16   7        1.18        6.30     10.59 o 
   1 -16   7        9.90      -15.54     15.54 o 
   2 -16   7       23.44        4.42     17.45 o 
  -1 -15   7       34.61       44.11     11.96 o 
   0 -15   7        0.19       11.10     11.47 o 
   1 -15   7       42.41       45.18     11.20 o 
   2 -15   7       10.71        6.17     13.87 o 
  -2 -14   7       18.89       27.58     12.42 o 
  -1 -14   7        5.14       11.50     12.42 o 
   0 -14   7        8.87        5.51     11.34 o 
   1 -14   7       13.04        7.54     13.10 o 
   2 -14   7       17.70       43.35     13.87 o 
   3 -14   7        6.91        5.56     14.25 o 
  -3 -13   7        4.53       17.07      9.22 o 
  -2 -13   7      547.77      424.74     37.94 o 
  -1 -13   7       28.12        8.69     19.50 o 
   0 -13   7       69.81       55.34     13.41 o 
   1 -13   7       93.50       54.32     23.39 o 
   2 -13   7       10.91       33.52      9.29 o 
   3 -13   7       39.98       24.30     25.75 o 
  -3 -12   7       26.65       17.52     20.19 o 
  -2 -12   7        2.01        8.46     15.77 o 
  -1 -12   7       53.43       60.57     17.45 o 
   0 -12   7      218.15      245.43     22.26 o 
   1 -12   7      106.43      121.14     20.65 o 
   2 -12   7        0.71        9.07     16.99 o 
   3 -12   7       30.28       35.88     16.08 o 
   4 -12   7       48.59       14.55     15.69 o 
  -3 -11   7       11.36        3.58     20.04 o 
  -2 -11   7      247.93      247.07     28.42 o 
  -1 -11   7       97.65       81.90     20.04 o 
   0 -11   7      106.68      114.69     16.00 o 
   1 -11   7      172.36      167.38     24.84 o 
   2 -11   7       71.95       79.84     20.04 o 
   3 -11   7        9.36       -8.69     20.34 o 
   4 -11   7        2.19        1.83      8.99 o 
  -4 -10   7        9.48       11.20     13.26 o 
  -3 -10   7        3.69        7.39     14.17 o 
  -2 -10   7        1.42        5.49     12.34 o 
  -1 -10   7       19.19        8.61     19.28 o 
   0 -10   7       88.95      118.17     20.61 o 
   1 -10   7        0.80       12.34     16.00 o 
   2 -10   7       76.10       85.71     17.75 o 
   3 -10   7      192.46      214.69     25.98 o 
   4 -10   7        1.01       -3.43     14.25 o 
  -4  -9   7       88.32       73.22     17.07 o 
  -3  -9   7      127.86      138.35     24.15 o 
  -2  -9   7        0.11       -4.50     18.44 o 
  -1  -9   7        0.27       11.89     18.13 o 
   0  -9   7      296.43      347.00     43.88 o 
   1  -9   7       36.75       47.39     15.16 o 
   2  -9   7        5.87      -12.72     19.43 o 
   3  -9   7       73.32       71.62     20.65 o 
   4  -9   7       39.27       22.86     24.68 o 
  -4  -8   7        0.57        3.43     15.01 o 
  -3  -8   7       20.82        4.57     19.96 o 
  -2  -8   7      206.65      273.81     29.94 o 
  -1  -8   7       62.95       85.33     16.91 o 
   0  -8   7      148.30      136.06     12.52 o 
   1  -8   7        5.55        6.78      9.83 o 
   2  -8   7      509.61      509.54     35.66 o 
   3  -8   7       42.10       41.06     17.07 o 
   4  -8   7        6.67        4.04     17.75 o 
  -4  -7   7       10.94       23.24     10.89 o 
  -3  -7   7       11.71        0.00     25.07 o 
  -2  -7   7        5.92        3.89     17.07 o 
  -1  -7   7      645.46      785.56     37.94 o 
   0  -7   7     1454.82     1385.77     33.50 o 
   1  -7   7      116.08       99.80     16.61 o 
   2  -7   7       47.82       31.08     14.70 o 
   3  -7   7      603.24      571.86     42.21 o 
   4  -7   7        2.95        0.00     14.70 o 
   5  -7   7       12.10        2.13     12.04 o 
  -4  -6   7        0.57      -12.49     21.71 o 
  -3  -6   7      127.62      139.57     25.22 o 
  -2  -6   7        7.59      -21.33     21.33 o 
  -1  -6   7        0.08       22.40      8.84 o 
   0  -6   7      466.78      516.76     19.15 o 
   1  -6   7        0.36       13.56      7.92 o 
   2  -6   7       27.98       10.36     15.85 o 
   3  -6   7        8.57        4.34     19.05 o 
   4  -6   7       43.37       26.21     13.87 o 
   5  -6   7       10.57        9.52     13.87 o 
  -5  -5   7       12.53        9.29     15.77 o 
  -4  -5   7        7.02        0.00     21.41 o 
  -3  -5   7        7.91        4.34     18.82 o 
  -2  -5   7        0.89        9.90      9.90 o 
  -1  -5   7       86.13       98.13     14.02 o 
   0  -5   7     1333.66     1235.19     53.67 o 
   1  -5   7       16.67       17.14      8.69 o 
   2  -5   7      152.14      157.40     19.58 o 
   3  -5   7       23.68       12.80     16.53 o 
   4  -5   7        4.03       18.67      7.09 o 
   5  -5   7       16.05       -2.51     16.23 o 
  -5  -4   7       26.93       29.03     12.49 o 
  -4  -4   7       17.93      -13.49     23.31 o 
  -3  -4   7       19.17       32.38     10.89 o 
  -2  -4   7      299.52      346.34     24.15 o 
  -1  -4   7      319.58      325.77     20.65 o 
   0  -4   7      369.10      325.26     13.47 o 
   1  -4   7      702.64      673.95     29.94 o 
   2  -4   7      350.78      406.91     26.51 o 
   3  -4   7      123.42      118.32     24.61 o 
   4  -4   7        4.70        2.67     13.41 o 
   5  -4   7        5.21        0.00     16.99 o 
  -5  -3   7       31.67       33.83     14.55 o 
  -4  -3   7       14.29        0.00     22.25 o 
  -3  -3   7      166.41      196.64     28.65 o 
  -2  -3   7      157.15      125.40     18.06 o 
  -1  -3   7     1275.95     1372.88     44.87 o 
   0  -3   7        1.65       -4.03      9.71 o 
   1  -3   7       95.13       97.37     12.27 o 
   2  -3   7       22.96       48.00      9.29 o 
   3  -3   7      210.10      254.31     28.11 o 
   4  -3   7      290.43      250.88     28.57 o 
   5  -3   7        1.62        7.92     10.21 o 
  -5  -2   7        3.88        9.52     12.19 o 
  -4  -2   7       46.00       43.73     20.88 o 
  -3  -2   7       16.51       -3.89     16.00 o 
  -2  -2   7     4210.53     4599.38    122.28 o 
  -1  -2   7      351.55      308.33     19.05 o 
   0  -2   7      527.51      490.04     15.56 o 
   1  -2   7     6501.24     5612.20    122.28 o 
   2  -2   7      139.48      185.59     19.28 o 
   3  -2   7       66.76       82.21     18.82 o 
   4  -2   7      318.65      288.44     31.69 o 
   5  -2   7       14.47       10.36     12.11 o 
  -5  -1   7      189.94      169.06     29.33 o 
  -4  -1   7        6.65       32.84     13.41 o 
  -3  -1   7       93.25       56.84     19.43 o 
  -2  -1   7     8017.93     8892.48    178.89 o 
  -1  -1   7      957.03     1229.04     37.18 o 
   0  -1   7       17.56       11.17      7.00 o 
   1  -1   7       14.84        8.23     11.96 o 
   2  -1   7        9.41       10.51     10.51 o 
   3  -1   7      114.66      125.71     23.31 o 
   4  -1   7        9.32        4.50     16.08 o 
   5  -1   7        6.53        9.90     14.40 o 
  -5   0   7       84.93       79.46     19.05 o 
  -4   0   7       60.04       68.26     22.40 o 
  -3   0   7       88.06       76.57     17.14 o 
  -2   0   7       21.58       10.44     16.53 o 
  -1   0   7      535.20      529.95     23.69 o 
   0   0   7       21.31       15.86      8.88 o 
   1   0   7       12.29       22.40      6.09 o 
   2   0   7        8.64       38.70     10.82 o 
   3   0   7       14.44       -8.53     17.07 o 
   4   0   7        0.39        8.84     12.49 o 
   5   0   7        8.27       13.71     14.86 o 
  -5   1   7        1.71      -13.64     17.45 o 
  -4   1   7        7.71        0.00     22.25 o 
  -3   1   7        0.11        7.54     14.09 o 
  -2   1   7        0.34       -5.33     12.49 o 
  -1   1   7      305.57      297.81     19.73 o 
   0   1   7     1333.53     1259.03     27.96 o 
   1   1   7       22.81       27.35      9.22 o 
   2   1   7       79.21       82.81     14.63 o 
   3   1   7      151.49      235.57     27.27 o 
   4   1   7        9.51       12.95     16.68 o 
   5   1   7        1.81        6.09     11.66 o 
  -5   2   7        3.67      -21.71     21.71 o 
  -4   2   7        8.94        4.57     19.81 o 
  -3   2   7       75.16       62.09     18.28 o 
  -2   2   7       14.70       36.04      9.22 o 
  -1   2   7       62.86       67.04     11.12 o 
   0   2   7      254.39      239.46     12.87 o 
   1   2   7      538.21      498.56     26.44 o 
   2   2   7       10.57       13.79      8.84 o 
   3   2   7      323.78      394.34     35.88 o 
   4   2   7        0.40      -25.98     25.98 o 
  -5   3   7       11.92      -19.73     22.78 o 
  -4   3   7        1.14       10.89     12.72 o 
  -3   3   7       95.95       96.91     19.96 o 
  -2   3   7       70.95       78.01     13.94 o 
  -1   3   7      685.96      723.85     30.86 o 
   0   3   7      123.18      123.62     10.29 o 
   1   3   7       11.94       11.05     12.95 o 
   2   3   7      148.16      144.37     19.58 o 
   3   3   7     1221.92     1267.74     63.54 o 
   4   3   7       61.42       84.80     19.20 o 
  -5   4   7        0.00       13.18      9.45 o 
  -4   4   7       13.63       13.56     12.95 o 
  -3   4   7      246.25      313.28     29.10 o 
  -2   4   7        9.55       12.65     11.89 o 
  -1   4   7      100.45      117.78     13.94 o 
   0   4   7     1574.36     1701.11     38.68 o 
   1   4   7        1.80        3.05     15.39 o 
   2   4   7      106.55      155.04     23.31 o 
   3   4   7        9.69      -13.87     24.00 o 
   4   4   7       45.36        3.58     21.94 o 
  -5   5   7        4.07      -11.66     19.35 o 
  -4   5   7       63.18       93.40     19.43 o 
  -3   5   7      136.20      172.87     22.78 o 
  -2   5   7      139.67      182.47     19.28 o 
  -1   5   7       67.59       70.02     11.89 o 
   0   5   7      361.08      436.25     18.63 o 
   1   5   7        6.97      -10.36     15.77 o 
   2   5   7       19.04       25.52      8.08 o 
   3   5   7       22.51       13.71     23.77 o 
   4   5   7      129.59      128.07     25.29 o 
  -5   6   7        6.80       -2.67     14.17 o 
  -4   6   7       26.67       39.01     13.49 o 
  -3   6   7        6.63        0.00     18.59 o 
  -2   6   7       20.12      -15.01     16.76 o 
  -1   6   7      449.31      450.41     28.72 o 
   0   6   7       38.93       44.81      7.80 o 
   1   6   7      216.31      218.12     23.85 o 
   2   6   7        0.49      -16.15     16.15 o 
   3   6   7       89.55       92.72     18.21 o 
   4   6   7        6.03        5.33     11.89 o 
  -5   7   7       21.51        0.00     15.69 o 
  -4   7   7      157.48      129.06     24.84 o 
  -3   7   7       14.30        4.50     19.58 o 
  -2   7   7        4.67       29.18     13.33 o 
  -1   7   7       15.65        8.84     15.01 o 
   0   7   7      152.82      164.32     15.90 o 
   1   7   7      321.05      372.55     33.75 o 
   2   7   7      215.50      185.44     27.35 o 
   3   7   7       42.25       63.84     16.30 o 
  -4   8   7        0.81       11.50     14.86 o 
  -3   8   7      110.96      135.61     25.22 o 
  -2   8   7       47.12       75.20     17.75 o 
  -1   8   7        2.42       16.23     21.48 o 
   0   8   7      109.41      120.78     14.15 o 
   1   8   7       29.19       40.38     14.02 o 
   2   8   7       44.13        9.14     28.27 o 
   3   8   7        0.01       -3.58     17.29 o 
  -4   9   7       22.53       30.86     12.88 o 
  -3   9   7       45.11       55.62     16.53 o 
  -2   9   7        5.14      -19.58     19.58 o 
  -1   9   7      115.29       91.58     20.11 o 
   0   9   7        1.06       -1.86     11.93 o 
   1   9   7       40.50       18.51     21.71 o 
   2   9   7       43.63       44.26     15.39 o 
   3   9   7        7.18        8.91     11.50 o 
  -4  10   7      116.49      141.10     18.89 o 
  -3  10   7       11.42       12.42     13.33 o 
  -2  10   7      343.79      353.89     33.14 o 
  -1  10   7      127.71      124.64     22.70 o 
   0  10   7        6.89       -4.26     12.05 o 
   1  10   7      345.74      337.51     34.59 o 
   2  10   7       37.78       25.45     16.84 o 
   3  10   7        3.06       11.43      8.15 o 
  -4  11   7       25.87        6.78     15.16 o 
  -3  11   7        0.50        7.31     13.71 o 
  -2  11   7       38.15       48.91     15.69 o 
  -1  11   7      198.48      202.58     25.90 o 
   0  11   7        9.95        3.37     13.54 o 
   1  11   7        3.39       -8.30     16.68 o 
   2  11   7       11.32       24.61      6.86 o 
  -3  12   7       12.40        3.05     15.16 o 
  -2  12   7        2.03        7.69     14.32 o 
  -1  12   7       32.63       44.19     15.92 o 
   0  12   7        0.91        1.35      9.37 o 
   1  12   7       22.95       27.50     13.87 o 
   2  12   7        0.49       -2.29      9.37 o 
  -3  13   7        0.02       20.19      8.23 o 
  -2  13   7       27.10       15.08      9.60 o 
  -1  13   7       72.61       68.49     17.29 o 
   0  13   7        4.60        2.48     10.00 o 
   1  13   7       15.06       20.72     11.81 o 
  -2  14   7        1.95       -2.29     12.19 o 
  -1  14   7        3.13       -5.18     13.79 o 
   0  14   7       29.75       50.45      8.00 o 
   0 -16   8       39.47       54.30      8.29 o 
   1 -16   8        1.77        7.92     10.21 o 
   2 -16   8        0.03       12.49      7.92 o 
  -1 -15   8        6.35       -2.97     14.32 o 
   0 -15   8        1.68        2.43     10.48 o 
   1 -15   8       24.52       46.09     11.12 o 
   2 -15   8        2.04      -14.86     14.86 o 
  -2 -14   8        2.43       -8.38     18.74 o 
  -1 -14   8        3.27        0.00     18.44 o 
   0 -14   8      100.81      117.19     15.42 o 
   1 -14   8       57.14       44.57     16.08 o 
   2 -14   8        0.15        7.39     13.87 o 
   3 -14   8        6.71       10.59     12.42 o 
  -2 -13   8      756.07      701.60     45.03 o 
  -1 -13   8        3.27      -17.75     17.75 o 
   0 -13   8        6.35      -11.35     12.57 o 
   1 -13   8       20.14       27.05     12.65 o 
   2 -13   8        6.51       35.50     11.35 o 
   3 -13   8        1.20      -15.62     15.62 o 
  -3 -12   8       31.54        5.64     17.52 o 
  -2 -12   8      331.41      324.25     33.98 o 
  -1 -12   8        0.65        4.57     16.53 o 
   0 -12   8        7.43       -6.32     12.32 o 
   1 -12   8       14.63        0.00     15.16 o 
   2 -12   8       40.67       65.22     17.60 o 
   3 -12   8        6.25        0.00     16.46 o 
   4 -12   8        6.76        4.50     15.77 o 
  -3 -11   8       66.28       46.55     17.75 o 
  -2 -11   8       26.68        8.08     18.13 o 
  -1 -11   8      121.31      134.77     23.54 o 
   0 -11   8       26.04       34.02      9.83 o 
   1 -11   8      304.13      265.74     31.54 o 
   2 -11   8      136.16      149.93     21.56 o 
   3 -11   8       46.00       48.61     16.76 o 
   4 -11   8       11.97        0.00     15.39 o 
  -4 -10   8       28.09       45.25     11.66 o 
  -3 -10   8       14.08        4.04     17.68 o 
  -2 -10   8       16.08        9.22     23.54 o 
  -1 -10   8        9.48       18.44      6.93 o 
   0 -10   8       12.31       14.80     11.28 o 
   1 -10   8       44.78       17.07     22.55 o 
   2 -10   8        0.78      -13.71     13.71 o 
   3 -10   8       64.18       51.43     15.08 o 
   4 -10   8       20.97       13.10     15.39 o 
  -4  -9   8       69.21       62.47     15.01 o 
  -3  -9   8        1.90       13.18     10.89 o 
  -2  -9   8       39.13       70.62     19.20 o 
  -1  -9   8        5.88        8.15     15.24 o 
   0  -9   8        1.52        5.07      7.13 o 
   1  -9   8       99.83       82.89     16.23 o 
   2  -9   8      173.88      213.47     26.28 o 
   3  -9   8        4.47       30.55     17.75 o 
   4  -9   8        0.00        2.21     12.19 o 
  -4  -8   8        3.01        0.00     16.46 o 
  -3  -8   8        8.64      -18.28     23.31 o 
  -2  -8   8       41.91       38.86     17.37 o 
  -1  -8   8      593.90      559.59     38.86 o 
   0  -8   8       27.72       37.09      8.31 o 
   1  -8   8       78.35      106.05     16.99 o 
   2  -8   8      459.91      539.86     40.53 o 
   3  -8   8       43.95        4.65     23.24 o 
   4  -8   8        2.60      -15.85     22.40 o 
  -4  -7   8      169.45      150.01     22.32 o 
  -3  -7   8      287.59      356.10     32.30 o 
  -2  -7   8       19.10       16.15     18.97 o 
  -1  -7   8        0.80        8.30      8.99 o 
   0  -7   8      341.54      346.25     17.88 o 
   1  -7   8        4.36        3.28     14.25 o 
   2  -7   8       18.82       28.27     12.88 o 
   3  -7   8       89.86       94.01     19.96 o 
   4  -7   8        0.79       12.49     10.29 o 
  -4  -6   8        0.09        0.00     14.25 o 
  -3  -6   8       25.61       32.61     13.33 o 
  -2  -6   8       51.46       47.24     12.95 o 
  -1  -6   8      248.87      310.61     23.54 o 
   0  -6   8      130.92      129.63     15.77 o 
   1  -6   8      437.74      390.84     25.22 o 
   2  -6   8       66.14       77.94     15.31 o 
   3  -6   8        2.40      -18.21     20.34 o 
   4  -6   8       20.48       10.36     16.38 o 
   5  -6   8        5.11      -11.58     11.58 o 
  -5  -5   8        6.06       -8.84     14.63 o 
  -4  -5   8        8.01        0.00     18.36 o 
  -3  -5   8       78.47       63.46     20.49 o 
  -2  -5   8      121.15      130.36     18.36 o 
  -1  -5   8      127.42      123.80     17.29 o 
   0  -5   8        2.21       -5.34      8.37 o 
   1  -5   8      540.76      470.45     27.05 o 
   2  -5   8       57.20       58.28     14.70 o 
   3  -5   8       17.51       26.89     10.74 o 
   4  -5   8        4.92       13.18     22.86 o 
   5  -5   8        2.51        0.00     12.42 o 
  -5  -4   8        0.02        2.59     17.90 o 
  -4  -4   8        6.09      -17.83     25.22 o 
  -3  -4   8       41.05       69.10     18.28 o 
  -2  -4   8      174.79      231.61     22.86 o 
  -1  -4   8       37.52       47.69      9.22 o 
   0  -4   8      306.74      267.65     13.14 o 
   1  -4   8       93.89       85.48     14.09 o 
   2  -4   8        2.76       -6.78     13.64 o 
   3  -4   8       36.80       53.25     17.68 o 
   4  -4   8      207.19      209.06     28.72 o 
   5  -4   8        2.44       -2.36     11.28 o 
  -5  -3   8        0.52        8.53     10.97 o 
  -4  -3   8       35.95        9.07     30.02 o 
  -3  -3   8       14.54      -24.76     26.74 o 
  -2  -3   8     1474.66     1442.06     50.59 o 
  -1  -3   8       14.28       15.85     19.35 o 
   0  -3   8       59.45       43.98      7.72 o 
   1  -3   8       46.70       67.04     11.66 o 
   2  -3   8        4.36      -13.33     16.99 o 
   3  -3   8        8.80       21.18     11.81 o 
   4  -3   8       92.30       91.58     18.28 o 
   5  -3   8        3.36       11.81     13.94 o 
  -5  -2   8        6.73       -9.14     15.77 o 
  -4  -2   8        6.40       30.09     14.70 o 
  -3  -2   8       76.71       67.58     21.03 o 
  -2  -2   8     3254.20     3359.21    105.59 o 
  -1  -2   8     1094.11     1124.44     37.79 o 
   0  -2   8      396.00      356.68     14.44 o 
   1  -2   8      118.96      120.53     16.30 o 
   2  -2   8        0.00        1.68      8.30 o 
   3  -2   8       18.76       21.26     11.89 o 
   4  -2   8       67.34       56.61     16.84 o 
   5  -2   8        1.18       -4.65     14.63 o 
  -5  -1   8        0.10      -15.54     15.54 o 
  -4  -1   8       13.56       18.28     24.15 o 
  -3  -1   8        4.58       11.89     15.31 o 
  -2  -1   8     3951.19     4324.57    121.21 o 
  -1  -1   8       90.34       99.04     12.88 o 
   0  -1   8      309.08      306.90     19.05 o 
   1  -1   8        0.00        4.80     13.64 o 
   2  -1   8        0.03      -18.13     18.13 o 
   3  -1   8       20.44       21.48     10.06 o 
   4  -1   8       17.21        8.00     13.87 o 
   5  -1   8       16.75        4.34     14.40 o 
  -5   0   8        0.00       -3.28     15.62 o 
  -4   0   8        2.52        5.49     13.94 o 
  -3   0   8        0.03        3.96     19.66 o 
  -2   0   8        0.13       -2.82     15.31 o 
  -1   0   8        0.00       -4.27     13.49 o 
   0   0   8       66.23       59.44      8.02 o 
   1   0   8      132.99      152.37     15.47 o 
   2   0   8       31.42       43.35     14.17 o 
   3   0   8        5.68        0.00     22.25 o 
   4   0   8       81.69       57.75     22.02 o 
  -5   1   8       10.15       16.30     20.88 o 
  -4   1   8        0.08        0.00     15.77 o 
  -3   1   8      135.61      127.84     20.95 o 
  -2   1   8      287.09      267.11     21.71 o 
  -1   1   8        6.98       -6.70     12.80 o 
   0   1   8      376.02      333.81     20.34 o 
   1   1   8       53.91       61.18     12.49 o 
   2   1   8        6.98       14.48      8.08 o 
   3   1   8       15.48       33.29     13.64 o 
   4   1   8        0.57        0.00     17.98 o 
  -5   2   8       41.07       44.42     16.30 o 
  -4   2   8       51.27       60.03     19.66 o 
  -3   2   8        5.31      -21.94     21.94 o 
  -2   2   8        0.69        7.54      7.24 o 
  -1   2   8      773.91      760.80     32.76 o 
   0   2   8      146.96      166.26     12.19 o 
   1   2   8      501.10      480.74     27.66 o 
   2   2   8      244.56      255.61     26.28 o 
   3   2   8      530.59      545.34     42.51 o 
   4   2   8        0.03       24.30     11.43 o 
  -5   3   8        1.09       -6.25     14.55 o 
  -4   3   8       86.20       62.32     18.59 o 
  -3   3   8       83.96       76.42     18.28 o 
  -2   3   8      520.26      450.41     29.33 o 
  -1   3   8        3.44        7.77      7.85 o 
   0   3   8      194.05      202.93     17.56 o 
   1   3   8       65.04       64.83     12.80 o 
   2   3   8     1458.66     1388.73     61.18 o 
   3   3   8       73.09       65.60     20.80 o 
   4   3   8        0.00      -11.28     19.58 o 
  -5   4   8        0.02      -18.59     18.59 o 
  -4   4   8      276.23      249.28     34.51 o 
  -3   4   8       42.56       50.82     15.69 o 
  -2   4   8        0.85       -3.43      8.00 o 
  -1   4   8      796.17      962.16     40.30 o 
   0   4   8     1225.05     1288.80     46.36 o 
   1   4   8       99.43       95.99     18.74 o 
   2   4   8      132.60      137.97     24.61 o 
   3   4   8      565.71      665.87     45.64 o 
   4   4   8       41.46       61.03     13.18 o 
  -5   5   8        0.57        0.00     14.78 o 
  -4   5   8        0.23       -4.34     17.98 o 
  -3   5   8      281.18      319.30     29.79 o 
  -2   5   8       26.94       14.70     23.24 o 
  -1   5   8       45.76       24.00     14.40 o 
   0   5   8      356.12      343.79     18.07 o 
   1   5   8      218.64      275.19     25.98 o 
   2   5   8        0.72       -9.14     21.48 o 
   3   5   8       32.88       27.73     17.52 o 
   4   5   8        0.18       -2.90     15.69 o 
  -5   6   8        4.33      -18.51     18.51 o 
  -4   6   8        5.72       27.81     14.93 o 
  -3   6   8        1.10      -22.32     22.32 o 
  -2   6   8      245.28      239.83     27.27 o 
  -1   6   8      113.34      115.50     18.44 o 
   0   6   8        0.41        8.19      9.82 o 
   1   6   8      109.16      146.81     22.09 o 
   2   6   8        3.85        0.00     20.11 o 
   3   6   8       49.71       21.87     25.83 o 
   4   6   8        2.60        0.00     12.80 o 
  -5   7   8       57.12       -9.98     20.27 o 
  -4   7   8       32.98       19.81     25.37 o 
  -3   7   8       13.29       18.06     21.18 o 
  -2   7   8       27.63       60.80     15.24 o 
  -1   7   8      226.46      230.16     25.37 o 
   0   7   8      714.82      680.65     30.76 o 
   1   7   8        7.81      -13.64     20.80 o 
   2   7   8        5.35        0.00     11.73 o 
   3   7   8       21.77       11.81     20.49 o 
  -4   8   8       40.69       17.37     18.67 o 
  -3   8   8       25.55       40.23     16.76 o 
  -2   8   8        4.19       -4.42     18.21 o 
  -1   8   8      199.21      223.38     26.97 o 
   0   8   8        3.48       -1.54     15.16 o 
   1   8   8       40.52      -23.77     28.87 o 
   2   8   8       11.36       -4.65     15.39 o 
   3   8   8        0.04      -12.65     12.65 o 
  -4   9   8        5.51        9.52     16.46 o 
  -3   9   8        2.06       -8.53     22.63 o 
  -2   9   8       87.99       83.88     24.07 o 
  -1   9   8        0.42        4.42     16.08 o 
   0   9   8      138.15      103.84     16.78 o 
   1   9   8      375.58      346.88     33.22 o 
   2   9   8        6.61      -12.80     16.46 o 
   3   9   8        2.48       -7.92     10.21 o 
  -4  10   8        0.01      -18.06     18.06 o 
  -3  10   8       13.14       28.27     11.50 o 
  -2  10   8      708.57      735.88     47.92 o 
  -1  10   8      234.03      226.50     26.51 o 
   0  10   8       63.58       44.65     33.18 o 
   1  10   8       16.88        9.07     16.99 o 
   2  10   8        0.02        0.00     15.47 o 
  -3  11   8       50.98       34.51     16.38 o 
  -2  11   8       14.31       29.41     10.44 o 
  -1  11   8        0.07        8.61     19.20 o 
   0  11   8       11.41       16.90      9.71 o 
   1  11   8        7.31        8.08     15.08 o 
   2  11   8        0.71        0.00     13.94 o 
  -3  12   8       14.15      -18.67     18.67 o 
  -2  12   8        8.36        0.00     13.71 o 
  -1  12   8       24.67        0.00     16.23 o 
   0  12   8        0.16       -1.96      9.13 o 
   1  12   8        2.35      -13.03     14.63 o 
  -2  13   8        1.01        5.56     10.36 o 
  -1  13   8       13.96       33.52     11.20 o 
   0  13   8       64.93       77.86     11.40 o 
   1  13   8       14.64       34.44     11.43 o 
  -1  14   8        0.04        0.00      9.29 o 
   0 -16   9        4.26       11.16      5.95 o 
   1 -16   9        0.03        2.51     14.17 o 
  -1 -15   9       33.66       36.49     14.48 o 
   0 -15   9        3.86       13.10     10.74 o 
   1 -15   9       16.39       10.29     17.83 o 
   2 -15   9        3.03       10.29     10.29 o 
  -2 -14   9       38.86       31.01      8.76 o 
  -1 -14   9        0.24        0.00      8.69 o 
   0 -14   9      126.57      159.90     21.45 o 
   1 -14   9       23.32       41.90     11.81 o 
   2 -14   9       18.32       10.89     14.02 o 
   3 -14   9       24.59       35.50     15.92 o 
  -2 -13   9       74.07       76.26     18.67 o 
  -1 -13   9       21.78        4.11     20.42 o 
   0 -13   9      154.00      130.94     17.02 o 
   1 -13   9       69.56       68.11     15.16 o 
   2 -13   9        7.65        4.19     11.12 o 
   3 -13   9        0.00        0.00     11.12 o 
  -3 -12   9       16.31        9.45     10.21 o 
  -2 -12   9        6.96       16.46     11.81 o 
  -1 -12   9        2.57       -4.42     18.06 o 
   0 -12   9        9.45        3.60     12.53 o 
   1 -12   9       11.17       33.98     15.54 o 
   2 -12   9        1.36        9.14     17.07 o 
   3 -12   9       13.95       27.27     13.64 o 
  -3 -11   9        2.22        0.00      8.08 o 
  -2 -11   9       64.28       48.91     18.06 o 
  -1 -11   9      194.99      157.25     27.66 o 
   0 -11   9        1.58        3.60      9.27 o 
   1 -11   9      123.37       95.46     23.54 o 
   2 -11   9       22.53       18.89     24.99 o 
   3 -11   9       68.40       60.72     20.57 o 
   4 -11   9        2.46        0.00     11.05 o 
  -3 -10   9       30.43       41.22     12.57 o 
  -2 -10   9        6.78      -22.25     22.25 o 
  -1 -10   9       35.84       31.01     12.65 o 
   0 -10   9      113.26      125.69     21.79 o 
   1 -10   9        3.06       13.41     17.37 o 
   2 -10   9      333.80      396.17     39.01 o 
   3 -10   9       47.20       54.17     17.98 o 
   4 -10   9        1.38        3.12     15.54 o 
  -4  -9   9       10.09      -12.95     16.99 o 
  -3  -9   9      128.78      127.76     20.88 o 
  -2  -9   9       17.22        0.00     15.31 o 
  -1  -9   9       11.55        4.04     17.60 o 
   0  -9   9       56.09       52.79     11.31 o 
   1  -9   9        1.19      -17.29     17.29 o 
   2  -9   9       11.07        8.30     12.65 o 
   3  -9   9       27.82        9.37     23.85 o 
   4  -9   9       20.51        3.50     19.50 o 
  -4  -8   9        2.23       -6.25     14.63 o 
  -3  -8   9       11.72      -13.10     20.04 o 
  -2  -8   9       48.30       63.77     19.96 o 
  -1  -8   9      735.80      788.83     44.11 o 
   0  -8   9       29.25       47.72      8.27 o 
   1  -8   9       14.49        3.89     13.94 o 
   2  -8   9     2559.18     2554.61     88.22 o 
   3  -8   9       11.56        4.72     17.14 o 
   4  -8   9        2.35       13.71     11.20 o 
  -4  -7   9      120.90       57.37     21.18 o 
  -3  -7   9       13.25       -2.67     15.77 o 
  -2  -7   9       24.03       16.08     21.33 o 
  -1  -7   9      488.10      617.95     36.19 o 
   0  -7   9      180.08      199.05     14.95 o 
   1  -7   9       55.83       42.74     14.48 o 
   2  -7   9        7.88       15.16      6.17 o 
   3  -7   9      118.11      122.58     21.18 o 
   4  -7   9        0.07        0.00      9.90 o 
  -4  -6   9        8.58      -16.84     16.84 o 
  -3  -6   9        2.83        8.84     12.49 o 
  -2  -6   9        0.00       -3.81     15.54 o 
  -1  -6   9      176.93      162.20     19.88 o 
   0  -6   9        0.06       -5.38      8.95 o 
   1  -6   9       32.98       47.62     11.28 o 
   2  -6   9       45.92       50.51     16.15 o 
   3  -6   9       54.57       48.15     20.65 o 
   4  -6   9       26.94        0.00     17.83 o 
  -5  -5   9       33.73        7.85     16.46 o 
  -4  -5   9       63.69       39.31     18.67 o 
  -3  -5   9        3.15      -13.03     19.88 o 
  -2  -5   9       13.57        0.00     17.37 o 
  -1  -5   9      464.12      501.08     27.96 o 
   0  -5   9        2.17        5.25      9.74 o 
   1  -5   9        1.93       13.79      7.01 o 
   2  -5   9       86.01       85.33     15.16 o 
   3  -5   9       29.10       58.97     14.63 o 
   4  -5   9        1.80      -12.95     19.73 o 
  -5  -4   9       10.49       -4.65     18.51 o 
  -4  -4   9        5.20       12.72     22.02 o 
  -3  -4   9        1.92       15.24     12.42 o 
  -2  -4   9      257.18      298.35     23.92 o 
  -1  -4   9      166.31      127.84     16.15 o 
   0  -4   9        1.80       -8.25     10.21 o 
   1  -4   9       29.96       46.17     12.88 o 
   2  -4   9       33.42       46.55     12.19 o 
   3  -4   9      245.57      234.27     29.10 o 
   4  -4   9       19.92       31.54     11.12 o 
  -5  -3   9        4.84       18.59      8.46 o 
  -4  -3   9        0.11       13.03     12.49 o 
  -3  -3   9       37.83       39.69     17.90 o 
  -2  -3   9      375.94      334.69     25.75 o 
  -1  -3   9       13.40       13.49      9.90 o 
   0  -3   9      616.12      617.36     20.33 o 
   1  -3   9       13.26        5.56     17.14 o 
   2  -3   9        2.49       10.97     10.06 o 
   3  -3   9       44.24       44.49     18.89 o 
   4  -3   9       19.41      -13.18     22.78 o 
  -5  -2   9        8.22       -5.56     14.70 o 
  -4  -2   9        0.34       10.51     13.94 o 
  -3  -2   9      278.82      277.09     28.72 o 
  -2  -2   9     3677.47     3907.83    118.85 o 
  -1  -2   9       49.20       63.69     10.06 o 
   0  -2   9      591.84      486.42     17.97 o 
   1  -2   9     1692.08     1831.98     58.82 o 
   2  -2   9      158.77      149.78     21.33 o 
   3  -2   9      159.64      200.68     26.51 o 
   4  -2   9       16.89       -4.34     20.95 o 
  -5  -1   9      173.41      125.56     25.67 o 
  -4  -1   9       15.85       23.85     12.11 o 
  -3  -1   9       22.12       38.40     17.29 o 
  -2  -1   9     2414.17     2683.52     83.50 o 
  -1  -1   9        0.27      -11.66     16.30 o 
   0  -1   9        5.26       11.57      6.00 o 
   1  -1   9       28.51       26.36      9.07 o 
   2  -1   9        6.22       24.07     11.28 o 
   3  -1   9      783.85      998.96     56.45 o 
   4  -1   9       42.54       77.56     17.90 o 
  -5   0   9       27.12       14.86     17.60 o 
  -4   0   9       12.32        0.00     18.74 o 
  -3   0   9      300.82      337.81     33.14 o 
  -2   0   9      580.36      554.79     30.40 o 
  -1   0   9      620.59      699.70     31.01 o 
   0   0   9     1621.94     1582.92     35.65 o 
   1   0   9       10.40        5.71     16.23 o 
   2   0   9      252.32      269.70     28.49 o 
   3   0   9        6.61        4.72     20.57 o 
   4   0   9      103.39      135.99     22.25 o 
  -5   1   9        1.31       -8.99     13.71 o 
  -4   1   9       36.72       13.26     23.01 o 
  -3   1   9       40.81       67.58     18.36 o 
  -2   1   9       19.12       27.81     12.57 o 
  -1   1   9       78.90       86.40     13.41 o 
   0   1   9      154.71      144.80     14.28 o 
   1   1   9      371.42      404.47     26.44 o 
   2   1   9        3.63       -3.96     13.18 o 
   3   1   9        0.39       25.75     11.12 o 
   4   1   9        6.96       12.04     13.03 o 
  -5   2   9       31.72      -11.73     20.72 o 
  -4   2   9       11.06        2.67     14.70 o 
  -3   2   9       70.59       73.60     16.99 o 
  -2   2   9       35.81       38.55     12.49 o 
  -1   2   9      256.78      219.87     20.72 o 
   0   2   9      348.22      351.08     59.96 o 
   1   2   9      102.35       81.29     15.08 o 
   2   2   9        1.64       -4.19     13.79 o 
   3   2   9      100.84      118.17     26.28 o 
   4   2   9        4.01       18.13     10.13 o 
  -5   3   9        0.14      -16.68     16.68 o 
  -4   3   9       46.20       49.83     17.22 o 
  -3   3   9      121.51      120.53     23.85 o 
  -2   3   9       24.72       27.12     11.50 o 
  -1   3   9      117.97      111.31     15.31 o 
   0   3   9      670.02      688.75     23.67 o 
   1   3   9      538.62      527.36     31.54 o 
   2   3   9       21.40       31.47     14.40 o 
   3   3   9       20.49        0.00     26.21 o 
   4   3   9        7.77       -8.23     13.71 o 
  -5   4   9        0.04        5.26     13.49 o 
  -4   4   9      146.15      154.81     26.13 o 
  -3   4   9      282.47      255.00     30.02 o 
  -2   4   9        9.59        7.24     13.49 o 
  -1   4   9      512.62      486.37     30.02 o 
   0   4   9      125.27      143.08     12.64 o 
   1   4   9        3.52       20.72     10.59 o 
   2   4   9      321.57      335.45     32.00 o 
   3   4   9       16.28       22.48     15.92 o 
   4   4   9        0.34      -21.33     21.33 o 
  -5   5   9        2.83       -7.16     15.01 o 
  -4   5   9       11.40       15.08     16.23 o 
  -3   5   9       28.25       13.18     20.11 o 
  -2   5   9       12.17       11.58     20.04 o 
  -1   5   9       34.40       32.68     15.31 o 
   0   5   9       24.72       28.63      7.99 o 
   1   5   9       16.54       12.49     10.36 o 
   2   5   9      164.96      170.89     27.96 o 
   3   5   9       45.67       50.89     20.95 o 
   4   5   9       26.46       29.94     14.93 o 
  -5   6   9        2.13        6.25     11.89 o 
  -4   6   9        0.18      -15.92     20.34 o 
  -3   6   9        7.57       13.41     17.29 o 
  -2   6   9       38.41        8.23     20.95 o 
  -1   6   9      237.85      251.42     27.58 o 
   0   6   9        7.56        8.13     11.44 o 
   1   6   9       29.72       40.38     12.34 o 
   2   6   9       16.62        4.80     20.95 o 
   3   6   9        0.69      -26.67     26.67 o 
  -4   7   9        5.86        7.39     18.89 o 
  -3   7   9        3.82        8.91     12.65 o 
  -2   7   9        2.88      -12.95     19.81 o 
  -1   7   9        0.28        4.11     17.83 o 
   0   7   9      561.36      519.44     28.04 o 
   1   7   9        0.14        0.00     15.54 o 
   2   7   9        1.41        2.82     10.21 o 
   3   7   9        9.37        0.00     17.68 o 
  -4   8   9       15.56       27.96     12.34 o 
  -3   8   9      165.14      226.50     27.50 o 
  -2   8   9      162.04      157.93     24.46 o 
  -1   8   9      319.09      331.64     30.93 o 
   0   8   9       80.61       96.45     15.16 o 
   1   8   9      213.02      170.35     28.19 o 
   2   8   9        3.10      -13.33     17.22 o 
   3   8   9       36.66       40.76     14.93 o 
  -4   9   9       16.98        8.53     14.78 o 
  -3   9   9       82.86      119.77     20.04 o 
  -2   9   9        7.03        5.33     15.08 o 
  -1   9   9      277.83      263.22     29.79 o 
   0   9   9      348.19      331.15     24.35 o 
   1   9   9       71.72       78.78     19.12 o 
   2   9   9        0.09      -20.11     20.11 o 
   3   9   9       15.89       32.46     12.80 o 
  -4  10   9       14.14      -15.77     15.77 o 
  -3  10   9       74.49       94.01     17.07 o 
  -2  10   9     1107.86     1117.27     56.99 o 
  -1  10   9        0.00        4.42     15.85 o 
   0  10   9       98.66       96.92     13.94 o 
   1  10   9       56.36       51.73     19.35 o 
   2  10   9        0.00       -6.48     12.95 o 
  -3  11   9       44.51       60.49     13.10 o 
  -2  11   9        2.69      -19.12     19.12 o 
  -1  11   9        0.61       -4.11     13.49 o 
   0  11   9        9.56       12.54      9.52 o 
   1  11   9        0.52       -7.31     14.70 o 
   2  11   9       25.29       32.07     12.34 o 
  -3  12   9       13.68       10.44     12.80 o 
  -2  12   9        0.53        6.40     11.96 o 
  -1  12   9        4.08        3.50      9.29 o 
   0  12   9        1.36        8.58      9.26 o 
   1  12   9        0.75      -11.28     14.40 o 
  -2  13   9        5.29       17.83      9.45 o 
  -1  13   9       13.79       14.63      8.46 o 
   0  13   9        3.45       13.29      7.12 o 
   0 -16  10        4.10       -6.88      9.68 o 
   1 -16  10       18.76       -2.36     16.15 o 
  -1 -15  10        1.30       13.10     14.09 o 
   0 -15  10       44.26       47.84      9.15 o 
   1 -15  10       10.44        9.75     12.57 o 
   2 -15  10        2.29       12.72      8.08 o 
  -2 -14  10        1.29        2.44     13.56 o 
  -1 -14  10        4.32       13.56     15.92 o 
   0 -14  10      222.36      226.86     19.45 o 
   1 -14  10      134.43      115.96     20.27 o 
   2 -14  10        6.94      -10.29     17.75 o 
   3 -14  10       20.98        4.42      9.98 o 
  -2 -13  10      280.91      259.87     26.97 o 
  -1 -13  10        1.35       11.96     15.47 o 
   0 -13  10       52.18       53.00     10.95 o 
   1 -13  10       12.96        8.84     12.49 o 
   2 -13  10        1.00       12.04     15.54 o 
   3 -13  10       29.04       11.81     18.67 o 
  -3 -12  10      130.39      142.62     20.27 o 
  -2 -12  10        9.71       16.00     12.72 o 
  -1 -12  10       57.46       52.04     16.08 o 
   0 -12  10        7.28       11.39      9.06 o 
   1 -12  10        7.34        4.65     12.34 o 
   2 -12  10        3.90       -8.84     17.68 o 
   3 -12  10        6.55       10.59     16.23 o 
  -3 -11  10        0.40        1.90     11.50 o 
  -2 -11  10       12.38       25.29     11.89 o 
  -1 -11  10        1.34      -25.22     25.22 o 
   0 -11  10       83.34       67.90     16.68 o 
   1 -11  10       83.94       95.39     20.27 o 
   2 -11  10       28.75       41.75     16.00 o 
   3 -11  10        7.88       26.36      7.92 o 
   4 -11  10        0.04        2.29     12.72 o 
  -3 -10  10        5.94        0.00     15.69 o 
  -2 -10  10        6.39      -21.64     21.64 o 
  -1 -10  10        0.97      -15.77     15.77 o 
   0 -10  10       21.86       26.07      8.05 o 
   1 -10  10        9.76       13.64     20.80 o 
   2 -10  10      290.42      255.83     28.65 o 
   3 -10  10       19.20       20.72     17.14 o 
   4 -10  10        0.05        8.30     15.92 o 
  -4  -9  10       45.30        9.68     19.35 o 
  -3  -9  10       44.92       39.24     16.61 o 
  -2  -9  10       18.76       29.33     15.77 o 
  -1  -9  10        1.89      -16.68     18.67 o 
   0  -9  10        6.56        3.22     23.92 o 
   1  -9  10      219.30      242.12     27.35 o 
   2  -9  10      429.10      412.70     39.08 o 
   3  -9  10       24.30       -4.50     24.38 o 
   4  -9  10        5.70        3.20     13.79 o 
  -4  -8  10      148.48      117.10     20.42 o 
  -3  -8  10       17.79        8.69     16.23 o 
  -2  -8  10       71.01       67.73     20.49 o 
  -1  -8  10      132.66      121.52     19.58 o 
   0  -8  10      100.77       97.95     13.84 o 
   1  -8  10      297.39      286.61     27.05 o 
   2  -8  10        0.32       26.89     10.74 o 
   3  -8  10       18.05      -21.18     21.18 o 
   4  -8  10       11.07      -20.88     22.55 o 
  -4  -7  10        1.20      -16.99     16.99 o 
  -3  -7  10        0.64       13.33     15.77 o 
  -2  -7  10       57.27       84.87     19.05 o 
  -1  -7  10       79.36       88.53     17.45 o 
   0  -7  10      319.29      312.91     23.54 o 
   1  -7  10        1.15      -21.41     21.41 o 
   2  -7  10        8.62        8.61     19.28 o 
   3  -7  10      115.52       92.41     24.30 o 
   4  -7  10       48.24      -11.12     21.33 o 
  -4  -6  10       31.27      -18.67     22.70 o 
  -3  -6  10        0.86       18.74      9.68 o 
  -2  -6  10       10.87       11.81     15.31 o 
  -1  -6  10      149.66      131.19     17.83 o 
   0  -6  10      275.65      237.20     15.75 o 
   1  -6  10       13.18        6.93     13.03 o 
   2  -6  10       45.54       27.35     17.07 o 
   3  -6  10       12.14        0.00     25.52 o 
   4  -6  10       35.84       41.83     17.07 o 
  -4  -5  10        6.57       -7.92     18.67 o 
  -3  -5  10       25.34       34.44     14.78 o 
  -2  -5  10       23.28        7.47     19.05 o 
  -1  -5  10       38.77       36.87     10.67 o 
   0  -5  10     1006.93     1054.07     29.49 o 
   1  -5  10        7.63        6.55      9.22 o 
   2  -5  10       17.30       16.00     18.74 o 
   3  -5  10       22.27        9.29     20.80 o 
   4  -5  10       22.31       40.61     12.88 o 
  -5  -4  10       24.96       33.14     12.57 o 
  -4  -4  10       19.64       37.33     14.32 o 
  -3  -4  10       91.60       91.27     22.93 o 
  -2  -4  10       12.75       47.01     11.28 o 
  -1  -4  10       32.32       30.25     11.43 o 
   0  -4  10       57.25       55.43      8.46 o 
   1  -4  10      719.43      736.27     35.73 o 
   2  -4  10      160.04      184.83     22.40 o 
   3  -4  10       25.94       36.11     13.87 o 
   4  -4  10        0.03        4.04     14.55 o 
  -5  -3  10        6.23        9.52     15.01 o 
  -4  -3  10       23.41       30.70     12.57 o 
  -3  -3  10       11.63       15.39     14.02 o 
  -2  -3  10      255.91      251.26     24.00 o 
  -1  -3  10      229.06      220.79     19.96 o 
   0  -3  10       14.96       21.17      5.14 o 
   1  -3  10        1.38        6.02     13.56 o 
   2  -3  10       18.24       25.37      7.62 o 
   3  -3  10      483.59      468.17     37.56 o 
   4  -3  10       59.40       65.52     13.94 o 
  -5  -2  10        2.15        0.00     15.39 o 
  -4  -2  10        2.07        4.34     18.89 o 
  -3  -2  10     1604.07     1554.13     66.36 o 
  -2  -2  10       41.41       29.94     11.50 o 
  -1  -2  10       30.85       32.00      9.83 o 
   0  -2  10      192.95      200.57     12.96 o 
   1  -2  10      306.80      355.03     23.62 o 
   2  -2  10      193.02      131.35     22.25 o 
   3  -2  10       72.97       83.12     19.20 o 
   4  -2  10       58.53       36.04     16.08 o 
  -5  -1  10       21.17       25.90     11.66 o 
  -4  -1  10        1.00      -13.10     20.04 o 
  -3  -1  10       52.22       20.88     24.76 o 
  -2  -1  10       58.80       97.06     13.87 o 
  -1  -1  10      176.39      135.08     16.30 o 
   0  -1  10      110.64       89.58     10.55 o 
   1  -1  10       56.16       66.59     12.49 o 
   2  -1  10       79.98       81.60     14.93 o 
   3  -1  10      133.23      141.71     25.98 o 
   4  -1  10       17.81       18.82     14.48 o 
  -5   0  10        8.06        8.30     14.32 o 
  -4   0  10       25.38      -13.18     22.78 o 
  -3   0  10       44.71       70.17     14.63 o 
  -2   0  10       28.47       46.32     11.96 o 
  -1   0  10      110.57      151.00     17.14 o 
   0   0  10       94.58       88.19     10.63 o 
   1   0  10      265.20      281.20     23.16 o 
   2   0  10      186.22      124.18     21.64 o 
   3   0  10      143.77      164.41     25.45 o 
   4   0  10        7.31        3.73     16.38 o 
  -5   1  10        0.40        0.00     13.49 o 
  -4   1  10       26.61       34.21     14.63 o 
  -3   1  10       96.58       70.78     20.27 o 
  -2   1  10        9.17        6.78     19.12 o 
  -1   1  10       20.67       32.23     10.21 o 
   0   1  10       87.96       81.05      9.37 o 
   1   1  10      212.25      272.06     21.64 o 
   2   1  10      218.90      227.04     25.98 o 
   3   1  10      377.71      398.68     38.09 o 
   4   1  10       14.48      -10.67     16.30 o 
  -5   2  10       23.11       19.43     11.89 o 
  -4   2  10       34.54       39.24     18.67 o 
  -3   2  10       71.89       89.75     18.67 o 
  -2   2  10        0.73        3.50      9.29 o 
  -1   2  10      161.31      168.14     18.21 o 
   0   2  10      353.62      324.40     20.72 o 
   1   2  10       64.25       57.52     14.48 o 
   2   2  10      109.54      120.45     23.39 o 
   3   2  10        1.31      -13.87     17.83 o 
   4   2  10       11.09        0.00     13.64 o 
  -5   3  10       34.22       15.39     16.68 o 
  -4   3  10       51.17        8.61     26.51 o 
  -3   3  10      102.73      107.12     19.05 o 
  -2   3  10       65.89       68.57     16.46 o 
  -1   3  10      770.76      801.02     37.94 o 
   0   3  10      126.09      138.39     21.45 o 
   1   3  10       15.06       20.19     11.66 o 
   2   3  10     3206.61     3458.56    104.45 o 
   3   3  10       11.28       13.56     20.72 o 
   4   3  10        1.68       -8.76      8.76 o 
  -5   4  10        4.60        2.36     11.89 o 
  -4   4  10      276.55      216.52     35.66 o 
  -3   4  10       12.80      -22.63     22.63 o 
  -2   4  10       31.59       18.67     11.89 o 
  -1   4  10      854.16      861.82     42.28 o 
   0   4  10        2.66       -8.94     13.00 o 
   1   4  10        0.07       12.04      9.90 o 
   2   4  10       40.85       43.88     17.37 o 
   3   4  10        0.11      -13.03     19.88 o 
   4   4  10        5.37        7.39     12.80 o 
  -5   5  10        0.00        8.46     12.27 o 
  -4   5  10        0.65       12.11     15.62 o 
  -3   5  10        1.74       -8.99     23.77 o 
  -2   5  10        0.08      -16.46     18.44 o 
  -1   5  10       63.19       36.11     17.22 o 
   0   5  10        5.75       -6.86     12.58 o 
   1   5  10        0.01        5.10     13.10 o 
   2   5  10        0.05        0.00     13.64 o 
   3   5  10       16.82       33.90     13.71 o 
  -4   6  10       37.68       15.16     27.43 o 
  -3   6  10        7.64        4.50     16.23 o 
  -2   6  10        2.32       -4.34     14.32 o 
  -1   6  10       46.58        4.04     24.76 o 
   0   6  10       44.70       46.75     22.32 o 
   1   6  10      290.81      292.18     32.61 o 
   2   6  10       30.39       35.81     20.42 o 
   3   6  10        0.48      -14.40     16.15 o 
  -4   7  10        9.81       33.37     12.19 o 
  -3   7  10        5.36       13.26     17.14 o 
  -2   7  10       13.77       26.89     10.74 o 
  -1   7  10       35.52       31.16     17.98 o 
   0   7  10        7.01       -9.98     13.07 o 
   1   7  10        1.79      -19.12     19.12 o 
   2   7  10        5.22      -17.52     19.66 o 
   3   7  10        7.54       12.19     14.32 o 
  -4   8  10        1.18        0.00     12.95 o 
  -3   8  10        0.01        7.62      7.62 o 
  -2   8  10       58.60       62.40     19.73 o 
  -1   8  10        5.13        0.00     14.78 o 
   0   8  10      321.74      286.61     21.70 o 
   1   8  10        2.89        9.14     17.14 o 
   2   8  10        0.03        8.00     14.93 o 
   3   8  10        2.41        2.36      8.53 o 
  -4   9  10        0.89       10.06     11.81 o 
  -3   9  10      110.78      136.98     24.07 o 
  -2   9  10      604.56      625.57     45.48 o 
  -1   9  10        4.84       17.98     21.10 o 
   0   9  10        1.00       -2.13     26.17 o 
   1   9  10       33.76       31.16     11.05 o 
   2   9  10        0.73        4.11     12.65 o 
  -3  10  10        3.33       14.09      7.24 o 
  -2  10  10        2.98        2.44     14.86 o 
  -1  10  10        6.87       38.63     16.08 o 
   0  10  10        0.09       10.47      6.99 o 
   1  10  10        0.43        3.81     10.13 o 
   2  10  10       17.26       17.60     10.21 o 
  -3  11  10        1.46       10.82     12.72 o 
  -2  11  10       13.83       10.67     13.71 o 
  -1  11  10       18.96        7.69     17.14 o 
   0  11  10       47.26       50.16     27.88 o 
   1  11  10        7.15        5.64     10.74 o 
  -2  12  10        0.16       13.56      7.62 o 
  -1  12  10        1.18       13.26      5.03 o 
   0  12  10        6.48       11.16      7.69 o 
   1  12  10       18.44       23.31     11.81 o 
  -1  13  10       67.79       52.95     14.02 o 
   0  13  10       28.11       46.11      9.32 o 
   0 -16  11       31.88       32.14      7.89 o 
   1 -16  11        0.39        6.25      9.52 o 
  -1 -15  11        5.02        2.51     10.89 o 
   0 -15  11        0.43        5.68      8.24 o 
   1 -15  11        0.27        7.16     10.36 o 
   2 -15  11        0.12      -11.73     13.10 o 
  -2 -14  11        7.33      -14.86     14.86 o 
  -1 -14  11       50.11       59.88     12.95 o 
   0 -14  11        4.74       11.08      7.91 o 
   1 -14  11        1.26       17.75      8.30 o 
   2 -14  11       16.68       20.65     14.40 o 
  -2 -13  11        4.25      -18.21     18.21 o 
  -1 -13  11      109.86      114.20     19.35 o 
   0 -13  11        0.67       10.66     11.49 o 
   1 -13  11        0.53        4.19     15.24 o 
   2 -13  11        9.36      -11.28     21.56 o 
   3 -13  11       14.01       -2.59     14.09 o 
  -3 -12  11       27.86       22.93     10.74 o 
  -2 -12  11       18.14        3.81     21.03 o 
  -1 -12  11       28.91        8.76     24.84 o 
   0 -12  11      126.46      136.02     17.23 o 
   1 -12  11       25.08       48.91     13.33 o 
   2 -12  11       22.39        8.38     21.48 o 
   3 -12  11        4.49        9.68     10.44 o 
  -3 -11  11        4.90       14.70      8.23 o 
  -2 -11  11       10.04       33.06     11.12 o 
  -1 -11  11       22.81       21.94     10.29 o 
   0 -11  11        4.98       11.30     10.21 o 
   1 -11  11       83.63       88.91     19.66 o 
   2 -11  11       44.97       43.12     18.28 o 
   3 -11  11        2.74        0.00     15.69 o 
  -3 -10  11        8.36        7.31     22.48 o 
  -2 -10  11        9.05      -23.85     23.85 o 
  -1 -10  11       36.72        0.00     22.40 o 
   0 -10  11       13.40       22.89     11.58 o 
   1 -10  11        0.05        0.00     11.20 o 
   2 -10  11       19.27       19.43     13.87 o 
   3 -10  11       11.31       -4.04     24.07 o 
   4 -10  11        9.70       -2.44     14.25 o 
  -4  -9  11        2.71        1.68      8.53 o 
  -3  -9  11       62.01       41.60     17.83 o 
  -2  -9  11       12.67       22.09     12.34 o 
  -1  -9  11       44.75       53.03     17.60 o 
   0  -9  11       13.51       11.32      9.26 o 
   1  -9  11      581.41      583.82     41.29 o 
   2  -9  11      299.10      288.59     29.26 o 
   3  -9  11        2.50        0.00     18.36 o 
   4  -9  11       37.37       38.70     15.92 o 
  -4  -8  11        5.83      -15.54     15.54 o 
  -3  -8  11        0.08       20.95     11.73 o 
  -2  -8  11      301.69      376.59     34.28 o 
  -1  -8  11      770.34      879.34     50.13 o 
   0  -8  11        8.54       -4.42     12.37 o 
   1  -8  11        5.63       17.52     12.57 o 
   2  -8  11     1159.36     1056.86     58.66 o 
   3  -8  11        9.19        0.00     15.54 o 
   4  -8  11       23.50        3.12     13.64 o 
  -4  -7  11      120.55       96.83     17.60 o 
  -3  -7  11        4.74       19.05     13.56 o 
  -2  -7  11        2.33      -23.31     23.31 o 
  -1  -7  11      196.38      230.69     26.74 o 
   0  -7  11      108.65       92.42     25.29 o 
   1  -7  11       37.22       33.14     10.59 o 
   2  -7  11       44.14       21.33     16.38 o 
   3  -7  11       22.54       16.46     17.83 o 
   4  -7  11        0.14      -12.65     12.65 o 
  -4  -6  11       10.65        4.42     11.20 o 
  -3  -6  11        0.10      -19.50     19.50 o 
  -2  -6  11       58.14       53.33     17.07 o 
  -1  -6  11      355.01      404.63     32.00 o 
   0  -6  11       56.02       64.54     15.31 o 
   1  -6  11      308.69      317.93     32.00 o 
   2  -6  11       63.22       46.63     15.54 o 
   3  -6  11       43.40       38.78     17.07 o 
   4  -6  11        0.14        0.00     15.01 o 
  -4  -5  11        5.23       14.09      9.98 o 
  -3  -5  11      142.74      200.90     24.53 o 
  -2  -5  11        2.99        8.08     15.16 o 
  -1  -5  11       11.32       -3.43     16.46 o 
   0  -5  11      631.37      607.93     27.92 o 
   1  -5  11        0.69        0.00     12.34 o 
   2  -5  11        9.95      -16.84     18.82 o 
   3  -5  11        5.61      -18.51     20.72 o 
   4  -5  11        3.99        7.31     13.71 o 
  -4  -4  11        3.47      -20.57     22.93 o 
  -3  -4  11      235.55      237.32     29.64 o 
  -2  -4  11      100.91      149.25     21.94 o 
  -1  -4  11      107.21      135.00     17.37 o 
   0  -4  11       23.54       17.64     12.42 o 
   1  -4  11       11.40        6.86      9.98 o 
   2  -4  11      131.69      126.55     24.00 o 
   3  -4  11       66.32       72.38     15.77 o 
   4  -4  11        9.18       18.59     21.94 o 
  -5  -3  11        8.44        8.69     14.70 o 
  -4  -3  11       16.19       20.42     15.69 o 
  -3  -3  11      930.52     1110.80     57.37 o 
  -2  -3  11      111.87      117.33     19.73 o 
  -1  -3  11      193.35      157.86     19.12 o 
   0  -3  11     1794.20     1715.87     46.28 o 
   1  -3  11      268.81      255.99     22.02 o 
   2  -3  11      188.24      172.11     23.92 o 
   3  -3  11      102.36      116.87     23.62 o 
   4  -3  11        0.43       13.41      7.69 o 
  -5  -2  11       15.30       -7.09     16.91 o 
  -4  -2  11        5.39        4.34     21.64 o 
  -3  -2  11      981.18      966.20     54.93 o 
  -2  -2  11      354.69      408.28     32.61 o 
  -1  -2  11       17.04        9.14     11.81 o 
   0  -2  11      170.69      184.35     15.12 o 
   1  -2  11        0.02        6.63      9.45 o 
   2  -2  11       73.31       20.49     29.87 o 
   3  -2  11        8.69        8.38     12.72 o 
   4  -2  11        0.00       19.81     10.06 o 
  -5  -1  11       20.36       12.42     16.99 o 
  -4  -1  11       29.50       17.45     23.08 o 
  -3  -1  11       19.93       26.51     17.98 o 
  -2  -1  11       18.41       24.07     12.95 o 
  -1  -1  11        8.60        9.14     11.81 o 
   0  -1  11        3.18       -9.21      9.21 o 
   1  -1  11        8.45       -1.68     12.27 o 
   2  -1  11        8.16       16.61     19.50 o 
   3  -1  11        3.10       13.94     17.98 o 
   4  -1  11       15.17       17.07     13.18 o 
  -5   0  11        4.32       10.13     14.78 o 
  -4   0  11        0.94       23.62     10.13 o 
  -3   0  11      246.39      270.54     29.87 o 
  -2   0  11      160.39      171.72     20.95 o 
  -1   0  11      438.72      448.97     29.56 o 
   0   0  11        0.11        7.39      9.64 o 
   1   0  11      223.34      232.60     21.94 o 
   2   0  11       47.56       55.92     17.22 o 
   3   0  11       10.53        9.22     13.10 o 
   4   0  11       24.00       48.76     12.19 o 
  -5   1  11        0.01      -10.06     12.88 o 
  -4   1  11       13.92       20.88     17.29 o 
  -3   1  11       21.30       29.33     15.77 o 
  -2   1  11       10.04      -18.74     18.74 o 
  -1   1  11      463.23      383.45     28.80 o 
   0   1  11      354.02      357.77     18.40 o 
   1   1  11       28.12       27.20     11.35 o 
   2   1  11      728.82      655.13     45.18 o 
   3   1  11        3.96       13.71     14.78 o 
   4   1  11        0.01        3.81      9.60 o 
  -5   2  11        5.24       -2.44     16.76 o 
  -4   2  11      166.63      180.64     23.47 o 
  -3   2  11        1.67       -4.50     18.51 o 
  -2   2  11       36.38       48.68     15.54 o 
  -1   2  11       77.95       62.40     12.49 o 
   0   2  11        6.32        7.60      6.15 o 
   1   2  11        0.46      -20.19     20.19 o 
   2   2  11       73.94       13.41     25.67 o 
   3   2  11       66.54       88.68     20.34 o 
   4   2  11       73.60      113.82     16.23 o 
  -5   3  11        3.25       11.43     14.63 o 
  -4   3  11       54.28       16.84     32.00 o 
  -3   3  11       34.94       32.61     18.82 o 
  -2   3  11      188.72      180.79     26.13 o 
  -1   3  11        0.13       -7.16     14.32 o 
   0   3  11        7.04       12.08      6.42 o 
   1   3  11      147.10      167.53     23.47 o 
   2   3  11      862.56      824.26     50.13 o 
   3   3  11       44.80       74.97     20.88 o 
   4   3  11        5.11        0.00     11.89 o 
  -5   4  11        1.08       -8.23     11.66 o 
  -4   4  11        0.00       -4.04     16.76 o 
  -3   4  11        2.51        4.57     16.46 o 
  -2   4  11       43.15       42.82     14.93 o 
  -1   4  11      541.02      536.05     36.42 o 
   0   4  11       26.89       33.16      9.31 o 
   1   4  11        6.38        7.69     16.08 o 
   2   4  11      178.26      164.11     22.48 o 
   3   4  11       15.13       29.10     15.69 o 
  -4   5  11       30.99       41.52     14.93 o 
  -3   5  11       14.27        9.14     30.25 o 
  -2   5  11       19.66       31.47     15.69 o 
  -1   5  11        0.47       14.78     13.49 o 
   0   5  11       18.31       27.35     15.62 o 
   1   5  11        4.26       13.49     15.92 o 
   2   5  11       57.12       49.75     21.41 o 
   3   5  11       45.52       17.60     16.46 o 
  -4   6  11        0.95      -17.45     17.45 o 
  -3   6  11        1.03       -8.99     17.98 o 
  -2   6  11       57.30       75.73     22.63 o 
  -1   6  11      293.91      265.36     33.83 o 
   0   6  11       62.43       75.39     12.08 o 
   1   6  11       32.94       47.08     14.93 o 
   2   6  11       10.39       10.67     14.09 o 
   3   6  11       34.46       34.28     14.02 o 
  -4   7  11       25.15       26.67     16.38 o 
  -3   7  11        0.01      -12.95     12.95 o 
  -2   7  11        2.31      -25.83     25.83 o 
  -1   7  11       11.04       16.23     13.26 o 
   0   7  11      140.91      140.53     18.93 o 
   1   7  11       23.89       13.87     17.90 o 
   2   7  11        2.37        9.90     14.40 o 
   3   7  11       72.58       46.02     18.82 o 
  -4   8  11        0.00      -19.43     19.43 o 
  -3   8  11        0.01       -4.04     13.33 o 
  -2   8  11       88.59       86.09     21.18 o 
  -1   8  11        0.98       -4.57     10.21 o 
   0   8  11       15.63       -7.19     13.12 o 
   1   8  11        0.06        0.00     15.39 o 
   2   8  11       25.45       17.29     13.33 o 
  -4   9  11        0.12        4.80      8.23 o 
  -3   9  11      575.05      625.34     43.88 o 
  -2   9  11       27.98        8.46     28.11 o 
  -1   9  11        0.65      -19.28     19.28 o 
   0   9  11      406.50      375.13     62.66 o 
   1   9  11      103.48       79.77     20.95 o 
   2   9  11        0.22       17.68      8.30 o 
  -3  10  11       77.49       66.36     16.53 o 
  -2  10  11      189.64      195.57     24.53 o 
  -1  10  11        7.00       -8.08     16.23 o 
   0  10  11        5.23        6.12     12.34 o 
   1  10  11        5.25        3.43      9.07 o 
   2  10  11        4.75        4.27     12.04 o 
  -3  11  11       10.26       22.17     11.20 o 
  -2  11  11        0.72        3.12     13.79 o 
  -1  11  11       11.18       29.18      7.77 o 
   0  11  11       27.45       34.27      8.69 o 
   1  11  11        5.77        2.59     13.10 o 
  -2  12  11       48.88       44.42     16.38 o 
  -1  12  11        0.00        8.08     10.44 o 
   0  12  11        4.03       14.11      6.69 o 
  -1 -15  12       48.45       45.79     14.09 o 
   0 -15  12       15.58       26.35      6.78 o 
   1 -15  12        4.51       -5.41     12.72 o 
   2 -15  12        0.58        2.06      8.91 o 
  -2 -14  12        1.53        7.77      9.22 o 
  -1 -14  12       12.68      -18.59     20.11 o 
   0 -14  12       16.94       11.75      9.99 o 
   1 -14  12        0.00       -6.93     16.23 o 
   2 -14  12       10.46       -2.82     15.31 o 
  -2 -13  12        9.14        8.69     15.08 o 
  -1 -13  12        0.01        3.81     13.64 o 
   0 -13  12       15.15       11.35      8.80 o 
   1 -13  12       21.54       33.90     10.82 o 
   2 -13  12        7.16        7.01     13.10 o 
   3 -13  12        0.50        0.00     11.20 o 
  -3 -12  12       38.03       33.14     13.71 o 
  -2 -12  12       80.40       85.79     16.38 o 
  -1 -12  12        2.13        8.53     15.92 o 
   0 -12  12      178.61      188.74     23.43 o 
   1 -12  12       76.80      121.67     21.18 o 
   2 -12  12        0.97        0.00     13.10 o 
   3 -12  12        0.39        0.00     12.34 o 
  -3 -11  12       14.63       28.87     11.66 o 
  -2 -11  12       24.66       19.58     17.29 o 
  -1 -11  12      109.31      116.49     24.07 o 
   0 -11  12        1.00      -17.45     18.44 o 
   1 -11  12        6.50        0.00     15.92 o 
   2 -11  12       13.78       33.83     11.35 o 
   3 -11  12       19.61       24.53      8.69 o 
  -3 -10  12        1.66      -18.44     18.44 o 
  -2 -10  12       14.81       31.69     12.95 o 
  -1 -10  12        6.86       22.02     15.54 o 
   0 -10  12        0.78       -5.63     15.92 o 
   1 -10  12        0.05        9.22     17.22 o 
   2 -10  12      102.07       68.03     23.24 o 
   3 -10  12        0.00       -4.57     13.33 o 
  -4  -9  12        6.85        1.98     11.20 o 
  -3  -9  12        0.17        7.01      8.99 o 
  -2  -9  12       66.28       71.08     18.13 o 
  -1  -9  12       12.40       18.89     13.49 o 
   0  -9  12        1.66       -4.08     11.55 o 
   1  -9  12       13.65       27.05     14.32 o 
   2  -9  12       12.23       24.91     10.74 o 
   3  -9  12       11.56       14.78     12.04 o 
   4  -9  12        2.28       14.48      9.22 o 
  -4  -8  12       38.09        5.18     20.27 o 
  -3  -8  12        6.12       32.84     12.65 o 
  -2  -8  12       63.36       79.54     18.82 o 
  -1  -8  12       25.57       49.37     11.35 o 
   0  -8  12       20.67        3.37     12.00 o 
   1  -8  12      131.62      172.18     23.08 o 
   2  -8  12        1.09      -25.22     25.22 o 
   3  -8  12       34.24       15.47     12.65 o 
   4  -8  12        7.30        9.83      8.99 o 
  -4  -7  12        4.68       12.11     14.25 o 
  -3  -7  12       17.47        4.42     19.28 o 
  -2  -7  12       11.01      -21.10     21.10 o 
  -1  -7  12      181.88      204.94     24.15 o 
   0  -7  12      116.86       86.74     12.71 o 
   1  -7  12       32.38       42.44     13.49 o 
   2  -7  12       42.36       73.52     15.69 o 
   3  -7  12       14.51       -4.42     21.26 o 
   4  -7  12        0.04       12.49      9.98 o 
  -4  -6  12       10.87       12.27     12.27 o 
  -3  -6  12        6.19      -30.40     30.40 o 
  -2  -6  12       81.38      102.09     20.80 o 
  -1  -6  12        0.94      -11.66     17.83 o 
   0  -6  12       10.54        0.00     11.96 o 
   1  -6  12        0.11       -7.92     15.92 o 
   2  -6  12       20.67       -8.91     23.62 o 
   3  -6  12        0.17       10.82     10.82 o 
   4  -6  12        0.48        0.00     10.97 o 
  -4  -5  12        0.15      -17.68     17.68 o 
  -3  -5  12       11.78       13.71     20.95 o 
  -2  -5  12      110.89       68.34     18.13 o 
  -1  -5  12       90.97       79.84     18.82 o 
   0  -5  12       26.63       19.43      8.57 o 
   1  -5  12       35.92       39.01     13.56 o 
   2  -5  12        0.36       15.77     11.20 o 
   3  -5  12      167.59      144.53     24.00 o 
   4  -5  12        0.01      -13.10     16.68 o 
  -4  -4  12        1.68        3.89     16.99 o 
  -3  -4  12      264.06      276.40     29.26 o 
  -2  -4  12        7.90       -4.11     16.84 o 
  -1  -4  12        0.91       -7.09     16.61 o 
   0  -4  12        3.57       -4.39      9.39 o 
   1  -4  12      134.83      156.11     20.95 o 
   2  -4  12        8.73        0.00     21.18 o 
   3  -4  12        0.56      -13.71     20.88 o 
   4  -4  12        3.92       -9.98     19.05 o 
  -4  -3  12        3.10        0.00     13.94 o 
  -3  -3  12      188.78      157.86     22.86 o 
  -2  -3  12       65.75       69.33     16.38 o 
  -1  -3  12       94.52       97.59     13.64 o 
   0  -3  12      496.38      468.35     21.87 o 
   1  -3  12        4.02       -4.42     11.58 o 
   2  -3  12      120.03      126.55     20.19 o 
   3  -3  12      433.36      364.02     35.73 o 
   4  -3  12        0.41       -9.90     15.16 o 
  -5  -2  12        0.31       -6.09     11.66 o 
  -4  -2  12        1.63        4.95     14.02 o 
  -3  -2  12     2640.97     2521.01     89.14 o 
  -2  -2  12       10.20       11.73     13.87 o 
  -1  -2  12       50.32       38.70     15.31 o 
   0  -2  12      361.16      379.28     21.94 o 
   1  -2  12       26.29       19.66     12.57 o 
   2  -2  12        0.00       15.54      8.99 o 
   3  -2  12       80.19       65.52     14.93 o 
   4  -2  12        0.59      -14.09     14.09 o 
  -5  -1  12        3.59        0.00     12.88 o 
  -4  -1  12       34.72       37.48     16.76 o 
  -3  -1  12      228.99      237.47     26.28 o 
  -2  -1  12       21.36        7.77     19.88 o 
  -1  -1  12       12.19        6.70     12.57 o 
   0  -1  12       29.88       29.52      8.17 o 
   1  -1  12       47.42       57.52     18.28 o 
   2  -1  12       45.23       46.93     12.80 o 
   3  -1  12       86.25       94.85     17.37 o 
   4  -1  12        0.01       24.23      8.15 o 
  -5   0  12        0.35       -4.34     14.86 o 
  -4   0  12       12.59       16.68     24.30 o 
  -3   0  12       30.59       32.38     16.23 o 
  -2   0  12       41.45       49.45     13.56 o 
  -1   0  12      168.32      160.83     19.58 o 
   0   0  12      152.27      142.83     17.48 o 
   1   0  12       43.31       54.47     16.68 o 
   2   0  12      113.93       97.90     22.63 o 
   3   0  12        8.94        8.91     12.65 o 
   4   0  12        8.54       27.88      8.15 o 
  -5   1  12        3.23       -2.13     13.79 o 
  -4   1  12       35.85       37.26     17.75 o 
  -3   1  12       13.65      -18.06     27.81 o 
  -2   1  12       52.33       88.60     17.75 o 
  -1   1  12       62.29       74.21     17.29 o 
   0   1  12       30.87       28.51     16.53 o 
   1   1  12       11.54        7.85     11.12 o 
   2   1  12       18.64        8.99     20.04 o 
   3   1  12        1.38       -4.34     17.98 o 
   4   1  12       18.17        5.26     18.67 o 
  -5   2  12       21.98        4.11     12.72 o 
  -4   2  12        6.25       17.07     10.67 o 
  -3   2  12       45.57       32.61     14.86 o 
  -2   2  12        1.97      -16.38     20.88 o 
  -1   2  12      218.65      214.77     26.74 o 
   0   2  12        5.27        7.50      8.19 o 
   1   2  12      984.36      888.49     49.75 o 
   2   2  12       17.50       13.64     14.70 o 
   3   2  12       16.38       20.95     22.63 o 
   4   2  12       59.74       77.48     17.68 o 
  -4   3  12       40.83       49.67     16.91 o 
  -3   3  12        6.47        9.07     23.16 o 
  -2   3  12      323.91      327.37     32.76 o 
  -1   3  12      712.52      711.12     45.10 o 
   0   3  12       18.91       -1.28     11.69 o 
   1   3  12       14.36       -4.27     23.01 o 
   2   3  12      539.24      626.79     43.05 o 
   3   3  12        2.61        0.00     13.71 o 
  -4   4  12       86.67       56.45     22.93 o 
  -3   4  12        4.90      -13.56     23.54 o 
  -2   4  12        0.23       -4.34     17.98 o 
  -1   4  12      134.51      187.04     23.92 o 
   0   4  12      243.06      244.05     18.73 o 
   1   4  12        1.19        8.91     19.88 o 
   2   4  12       15.13       13.64     17.60 o 
   3   4  12        2.46        3.58     15.77 o 
  -4   5  12        9.59       -3.50     18.89 o 
  -3   5  12      100.43       91.04     16.99 o 
  -2   5  12      140.28      174.85     26.28 o 
  -1   5  12        1.16       12.95     10.67 o 
   0   5  12      267.59      254.51     21.34 o 
   1   5  12        4.41       21.87     12.19 o 
   2   5  12       36.59       34.28     14.70 o 
   3   5  12       31.40       28.57      9.90 o 
  -4   6  12        0.75      -17.75     17.75 o 
  -3   6  12        0.16       12.95     12.42 o 
  -2   6  12        3.39        0.00     15.69 o 
  -1   6  12      448.37      472.20     38.25 o 
   0   6  12        0.14        2.56      9.47 o 
   1   6  12       40.94       63.01     14.78 o 
   2   6  12       13.76       34.59     15.24 o 
   3   6  12        6.39        7.85     10.21 o 
  -4   7  12        8.89        8.30      8.91 o 
  -3   7  12       18.57       19.50     12.42 o 
  -2   7  12       18.31        0.00     19.05 o 
  -1   7  12        0.16      -13.64     23.62 o 
   0   7  12      241.09      203.52     19.80 o 
   1   7  12       14.94        4.42     15.92 o 
   2   7  12       19.70       37.56     11.89 o 
  -4   8  12       13.24        0.00     15.62 o 
  -3   8  12        8.64        7.39     16.46 o 
  -2   8  12       14.15       -8.61     20.19 o 
  -1   8  12       77.74       80.22     18.51 o 
   0   8  12       99.15       91.80     13.62 o 
   1   8  12        0.02        4.11     14.78 o 
   2   8  12        8.48      -12.34     17.52 o 
  -3   9  12       31.82       30.40     15.24 o 
  -2   9  12      183.93      196.03     26.51 o 
  -1   9  12       78.52       55.16     16.99 o 
   0   9  12        6.23       -8.39     11.68 o 
   1   9  12        1.29        0.00      8.76 o 
   2   9  12       14.65        9.45     14.93 o 
  -3  10  12       18.86        0.00     16.38 o 
  -2  10  12        3.91        0.00     11.73 o 
  -1  10  12        6.31        7.39     13.79 o 
   0  10  12        6.03      -12.62     12.62 o 
   1  10  12        1.54        5.79     10.74 o 
  -2  11  12       13.44       16.15      9.45 o 
  -1  11  12        6.10       -3.05     14.48 o 
   0  11  12        0.01        3.56      6.91 o 
   1  11  12        3.22       -4.57     10.13 o 
  -1  12  12       15.70        4.34     14.40 o 
   0 -15  13        4.87        2.98      7.45 o 
   1 -15  13       16.65       16.08     11.96 o 
  -1 -14  13      192.73      237.93     24.15 o 
   0 -14  13      114.43       96.36     27.27 o 
   1 -14  13        0.03       -9.45     12.19 o 
   2 -14  13        5.96        9.37     10.06 o 
  -2 -13  13       10.93       23.69      9.07 o 
  -1 -13  13        2.97       -7.09     14.17 o 
   0 -13  13        0.88        4.17     18.93 o 
   1 -13  13        0.01       11.28     17.22 o 
   2 -13  13        0.80      -12.65     14.09 o 
  -2 -12  13       21.25       21.94     12.80 o 
  -1 -12  13        7.76      -16.23     20.72 o 
   0 -12  13        4.44       -8.23     10.91 o 
   1 -12  13      102.23      118.32     20.34 o 
   2 -12  13       33.89       35.43     14.02 o 
   3 -12  13        0.19       -2.51      8.30 o 
  -3 -11  13        2.89        0.00     13.94 o 
  -2 -11  13        1.04      -16.84     16.84 o 
  -1 -11  13       16.57        4.42     15.85 o 
   0 -11  13       35.78       24.70     11.97 o 
   1 -11  13       27.01       17.83     23.62 o 
   2 -11  13       51.69       34.36     18.36 o 
   3 -11  13        0.40       -3.05     12.49 o 
  -3 -10  13        2.54       13.26     10.51 o 
  -2 -10  13        1.43        0.00     13.94 o 
  -1 -10  13       13.78       30.09     11.28 o 
   0 -10  13        0.48       -0.62     12.07 o 
   1 -10  13        0.42       10.97      8.69 o 
   2 -10  13       47.65       33.98     18.28 o 
   3 -10  13        9.01       39.31     14.48 o 
  -3  -9  13        9.25        0.00     11.96 o 
  -2  -9  13      236.55      220.18     26.13 o 
  -1  -9  13       34.98       21.87     19.35 o 
   0  -9  13        8.94       -3.30     13.49 o 
   1  -9  13     1823.13     1881.58     76.11 o 
   2  -9  13       16.28       40.53     15.54 o 
   3  -9  13        0.09        7.54     16.84 o 
  -4  -8  13        1.72        0.00      9.68 o 
  -3  -8  13       11.93       16.08     18.82 o 
  -2  -8  13      156.10      120.45     27.12 o 
  -1  -8  13       62.97       34.74     20.88 o 
   0  -8  13      129.27      124.59     15.13 o 
   1  -8  13       92.61       93.48     19.50 o 
   2  -8  13       26.20       32.84     17.75 o 
   3  -8  13        3.15        0.00      9.83 o 
   4  -8  13        7.15       22.17     11.96 o 
  -4  -7  13        3.87        2.74     16.68 o 
  -3  -7  13        2.51        0.00     14.78 o 
  -2  -7  13      158.04      161.21     23.08 o 
  -1  -7  13       16.23       10.36     13.64 o 
   0  -7  13       21.13       23.63     10.67 o 
   1  -7  13       46.58       57.06     16.38 o 
   2  -7  13      116.74      103.92     19.35 o 
   3  -7  13       11.80        5.03     14.17 o 
   4  -7  13        7.11       10.13     11.81 o 
  -4  -6  13       11.65        0.00     18.74 o 
  -3  -6  13        0.06        2.67      9.60 o 
  -2  -6  13       14.45       -8.99     28.34 o 
  -1  -6  13       60.33      106.51     18.44 o 
   0  -6  13      111.40       93.85     22.74 o 
   1  -6  13        5.72       17.60     12.57 o 
   2  -6  13       35.02       38.02     15.39 o 
   3  -6  13        2.54        8.53     12.11 o 
   4  -6  13       19.70       13.49     14.55 o 
  -4  -5  13        0.09        6.86     15.24 o 
  -3  -5  13       48.05       59.58     17.14 o 
  -2  -5  13        5.62       28.95     12.65 o 
  -1  -5  13       14.13       26.21     11.43 o 
   0  -5  13      154.05      143.68     16.19 o 
   1  -5  13       75.71       39.08     18.59 o 
   2  -5  13      114.68      126.55     21.71 o 
   3  -5  13       25.16      -23.77     23.77 o 
   4  -5  13        9.26       -8.46     14.55 o 
  -4  -4  13       35.31       43.65     13.49 o 
  -3  -4  13      242.90      215.76     29.33 o 
  -2  -4  13        0.27       -8.61     17.14 o 
  -1  -4  13       86.14       71.31     15.08 o 
   0  -4  13       16.12       10.84     17.75 o 
   1  -4  13       58.16       45.41     16.76 o 
   2  -4  13      100.03      120.37     21.26 o 
   3  -4  13       14.83        8.76     16.38 o 
   4  -4  13       10.97       25.67     12.19 o 
  -4  -3  13        6.64        0.00     16.08 o 
  -3  -3  13      433.50      456.81     38.70 o 
  -2  -3  13        0.01        0.00     20.65 o 
  -1  -3  13        0.19       11.20     12.11 o 
   0  -3  13      157.06      162.25     18.59 o 
   1  -3  13       15.60       25.98     14.02 o 
   2  -3  13      311.12      293.47     30.32 o 
   3  -3  13        2.82      -17.52     19.58 o 
   4  -3  13       14.03       30.55     10.21 o 
  -4  -2  13       43.94       37.33     18.67 o 
  -3  -2  13       84.85       54.70     20.49 o 
  -2  -2  13       11.28       37.48     14.32 o 
  -1  -2  13        0.07        3.73      9.83 o 
   0  -2  13       51.81       58.73     10.90 o 
   1  -2  13        6.83        2.36     11.81 o 
   2  -2  13      356.48      398.30     35.35 o 
   3  -2  13       58.94       36.57     17.37 o 
   4  -2  13       21.18       23.08     12.95 o 
  -4  -1  13      205.39      205.32     24.99 o 
  -3  -1  13       45.01       60.11     18.51 o 
  -2  -1  13       88.32       97.21     18.82 o 
  -1  -1  13      134.03      171.42     24.38 o 
   0  -1  13        0.00       -0.66     10.55 o 
   1  -1  13       10.36       16.76     13.33 o 
   2  -1  13       13.27       18.82      9.68 o 
   3  -1  13       40.71       56.76     15.08 o 
   4  -1  13        0.88       -2.59     14.02 o 
  -4   0  13        0.00       -3.96     13.03 o 
  -3   0  13        2.81       21.87     15.47 o 
  -2   0  13        9.40       -8.38     22.09 o 
  -1   0  13      178.64      149.25     23.54 o 
   0   0  13      161.42      158.53     16.56 o 
   1   0  13       46.54       34.21     15.08 o 
   2   0  13        0.08       13.56      8.99 o 
   3   0  13        0.12      -17.29     17.29 o 
   4   0  13        6.75       14.32     12.65 o 
  -4   1  13       29.64        9.37     13.64 o 
  -3   1  13        0.94      -22.78     22.78 o 
  -2   1  13      147.09      160.37     23.01 o 
  -1   1  13        5.89        7.77     10.97 o 
   0   1  13      168.83      165.14     16.23 o 
   1   1  13      267.73      279.30     27.35 o 
   2   1  13      327.12      305.74     32.00 o 
   3   1  13       18.60       -8.08     21.41 o 
   4   1  13        3.02       10.44     12.34 o 
  -4   2  13       75.98       54.70     22.32 o 
  -3   2  13       16.00       -9.07     21.33 o 
  -2   2  13       27.35       41.60     17.60 o 
  -1   2  13      147.48      115.65     21.33 o 
   0   2  13       36.67       38.52     10.66 o 
   1   2  13      492.71      571.32     41.45 o 
   2   2  13       36.04       43.73     15.92 o 
   3   2  13        1.76      -15.31     19.58 o 
  -4   3  13       54.75       61.25     15.77 o 
  -3   3  13       37.73       46.02     17.37 o 
  -2   3  13      568.40      573.46     43.05 o 
  -1   3  13       51.12       75.27     15.08 o 
   0   3  13       79.57       61.95     13.08 o 
   1   3  13      975.73      895.57     52.64 o 
   2   3  13       49.82       51.27     20.04 o 
   3   3  13       28.49        0.00     19.35 o 
  -4   4  13        0.16        0.00     11.89 o 
  -3   4  13        4.17      -23.92     23.92 o 
  -2   4  13        5.42       27.05      8.53 o 
  -1   4  13       31.65       23.47     15.01 o 
   0   4  13       25.94       14.57     21.41 o 
   1   4  13       15.36      -24.91     24.91 o 
   2   4  13       25.69       21.79     23.47 o 
   3   4  13        1.45       12.57     14.70 o 
  -4   5  13        8.90      -12.57     12.57 o 
  -3   5  13       37.73        8.61     24.30 o 
  -2   5  13        8.79       -4.57     24.46 o 
  -1   5  13        2.75        0.00     15.54 o 
   0   5  13        4.88        4.95      9.86 o 
   1   5  13       12.20        9.07     28.04 o 
   2   5  13       11.47        0.00     17.45 o 
   3   5  13       47.35       69.79     11.89 o 
  -4   6  13        0.44        0.00     13.64 o 
  -3   6  13       27.21       22.02     17.45 o 
  -2   6  13       12.54       29.71      8.99 o 
  -1   6  13      191.42      199.00     30.02 o 
   0   6  13      158.57      160.96     22.13 o 
   1   6  13        0.19       -4.42     14.70 o 
   2   6  13       16.21       13.41     13.41 o 
   3   6  13       31.02        6.09     15.47 o 
  -4   7  13       22.80        2.29     14.09 o 
  -3   7  13       15.21       11.20     19.43 o 
  -2   7  13       77.96      104.15     19.88 o 
  -1   7  13      149.64      110.32     23.62 o 
   0   7  13      124.08      116.03     15.50 o 
   1   7  13        2.04        0.00     14.40 o 
   2   7  13        2.67       21.10      7.92 o 
  -3   8  13       38.18       49.29     12.95 o 
  -2   8  13       32.46       45.94     13.49 o 
  -1   8  13      217.82      214.62     25.14 o 
   0   8  13      102.90       74.23     14.02 o 
   1   8  13       23.42       35.58     10.44 o 
   2   8  13        4.58        0.00     15.24 o 
  -3   9  13      610.63      653.91     40.15 o 
  -2   9  13       12.58       34.13     12.42 o 
  -1   9  13       74.87       87.69     16.30 o 
   0   9  13       24.35       25.73     17.03 o 
   1   9  13        0.03       16.68      7.16 o 
  -3  10  13        0.18      -11.73     11.73 o 
  -2  10  13        0.01      -14.02     14.02 o 
  -1  10  13        1.37       17.52     11.20 o 
   0  10  13        0.84       -4.74     10.74 o 
   1  10  13       37.46       48.53     12.49 o 
  -2  11  13       11.57        8.61     13.64 o 
  -1  11  13        4.43       11.20      7.92 o 
   0  11  13       16.02       13.50      9.90 o 
   0 -15  14       59.31       69.17      9.91 o 
   1 -15  14        8.45      -12.19     15.69 o 
  -1 -14  14       15.25       18.89     10.06 o 
   0 -14  14        8.51       12.84     16.19 o 
   1 -14  14        2.08        5.64     10.59 o 
   2 -14  14       13.27       20.65      8.84 o 
  -2 -13  14       13.50       22.63      9.68 o 
  -1 -13  14        0.06        9.75     12.57 o 
   0 -13  14       10.73       10.27      8.92 o 
   1 -13  14        0.23      -17.37     17.37 o 
   2 -13  14        1.09       -8.46     10.89 o 
  -2 -12  14        3.75        6.09     13.56 o 
  -1 -12  14       38.82       39.08     15.77 o 
   0 -12  14       34.40       62.07     23.39 o 
   1 -12  14        2.67       -7.92     15.92 o 
   2 -12  14       22.56       34.51     12.04 o 
   3 -12  14        0.14        4.19     10.74 o 
  -3 -11  14        0.27        0.00      9.45 o 
  -2 -11  14        0.21       -7.24     19.12 o 
  -1 -11  14        0.61      -20.80     20.80 o 
   0 -11  14        9.56        0.64     12.69 o 
   1 -11  14      327.61      404.55     33.83 o 
   2 -11  14        6.06       -7.69     15.31 o 
   3 -11  14        0.02       -5.26     10.59 o 
  -3 -10  14        9.80        2.90     12.49 o 
  -2 -10  14        3.12      -16.76     16.76 o 
  -1 -10  14        0.11      -22.40     22.40 o 
   0 -10  14       79.99       77.87     14.38 o 
   1 -10  14       10.92       27.12     15.85 o 
   2 -10  14       13.46       -4.19     17.14 o 
   3 -10  14       11.79        5.56      9.60 o 
  -3  -9  14       15.45       22.25     11.96 o 
  -2  -9  14        0.45       13.03      8.69 o 
  -1  -9  14       25.88        9.14     25.90 o 
   0  -9  14      305.62      312.72     22.85 o 
   1  -9  14      674.91      757.90     49.67 o 
   2  -9  14        0.58      -18.59     18.59 o 
   3  -9  14        5.57        6.17      9.45 o 
  -3  -8  14        9.95       15.08     17.75 o 
  -2  -8  14       97.07       81.21     22.02 o 
  -1  -8  14       70.55       60.11     20.80 o 
   0  -8  14        0.19        0.00      9.02 o 
   1  -8  14      171.89      178.66     26.82 o 
   2  -8  14       13.02       13.56     20.72 o 
   3  -8  14        4.82      -19.66     19.66 o 
  -4  -7  14        0.65       16.30      9.37 o 
  -3  -7  14        2.54        4.11     17.75 o 
  -2  -7  14       16.74       52.19     11.96 o 
  -1  -7  14       29.18       40.23     13.94 o 
   0  -7  14        0.46       15.54      7.86 o 
   1  -7  14        9.94       10.82     12.72 o 
   2  -7  14        3.73       13.71     13.18 o 
   3  -7  14        8.18       11.73     17.98 o 
   4  -7  14        0.01        2.06     10.29 o 
  -4  -6  14        2.73       -5.56     13.10 o 
  -3  -6  14       21.79       35.96     14.55 o 
  -2  -6  14       36.46       13.71     26.21 o 
  -1  -6  14      359.58      394.19     33.60 o 
   0  -6  14        1.05        1.67      8.51 o 
   1  -6  14       17.86       23.92     17.83 o 
   2  -6  14        4.05       11.05      8.76 o 
   3  -6  14        7.90       -4.04     19.43 o 
   4  -6  14       25.93       38.55     12.19 o 
  -4  -5  14       36.44       27.96     15.47 o 
  -3  -5  14        5.94       29.18     14.25 o 
  -2  -5  14        2.87       -4.50     18.67 o 
  -1  -5  14        0.00        5.10      9.52 o 
   0  -5  14      443.74      407.41     24.21 o 
   1  -5  14      153.44      188.49     25.75 o 
   2  -5  14        4.54        0.00     16.00 o 
   3  -5  14        7.59      -12.42     12.42 o 
   4  -5  14        1.07        0.00     11.43 o 
  -4  -4  14        1.88        3.35     16.68 o 
  -3  -4  14       46.34       40.46     18.06 o 
  -2  -4  14       16.78        8.91     16.68 o 
  -1  -4  14        7.15       14.86     10.51 o 
   0  -4  14       50.49       52.36     11.28 o 
   1  -4  14       40.49       38.78     13.41 o 
   2  -4  14      539.65      425.58     38.93 o 
   3  -4  14      111.08      120.53     17.45 o 
   4  -4  14        3.70      -11.89     13.26 o 
  -4  -3  14      777.35      690.93     43.81 o 
  -3  -3  14       66.93       43.50     21.79 o 
  -2  -3  14       16.86        0.00     26.51 o 
  -1  -3  14      267.21      255.99     27.81 o 
   0  -3  14      414.10      434.41     24.29 o 
   1  -3  14        9.23        4.27     21.41 o 
   2  -3  14       18.84       22.09     17.07 o 
   3  -3  14      102.27      133.02     22.09 o 
   4  -3  14        0.00        5.26      9.14 o 
  -4  -2  14        5.63      -22.25     22.25 o 
  -3  -2  14      233.91      201.97     27.12 o 
  -2  -2  14       12.32      -10.51     13.41 o 
  -1  -2  14        5.43       19.35      9.07 o 
   0  -2  14       97.60      123.96     13.15 o 
   1  -2  14      103.32      133.86     22.48 o 
   2  -2  14        2.27        4.65     12.19 o 
   3  -2  14       23.16       34.82     14.09 o 
   4  -2  14       24.83      -13.49     16.53 o 
  -4  -1  14       85.82       61.33     18.36 o 
  -3  -1  14       16.45        0.00     22.32 o 
  -2  -1  14       36.10       18.44     20.57 o 
  -1  -1  14        2.31       14.55     13.33 o 
   0  -1  14      176.42      149.80     15.27 o 
   1  -1  14      243.90      218.58     27.12 o 
   2  -1  14       12.92       -9.22     18.51 o 
   3  -1  14       12.34       -8.15     19.05 o 
   4  -1  14        0.31       -8.30     11.73 o 
  -4   0  14       36.29       50.28     12.95 o 
  -3   0  14       17.99        9.07     20.34 o 
  -2   0  14        5.92       -4.42     18.21 o 
  -1   0  14      158.48      133.02     22.63 o 
   0   0  14        0.60      -10.96     10.96 o 
   1   0  14       46.25       39.69     16.53 o 
   2   0  14      290.44      255.15     32.23 o 
   3   0  14        2.94        0.00     16.68 o 
  -4   1  14        4.27        7.16     16.00 o 
  -3   1  14       11.08        9.07     16.91 o 
  -2   1  14        7.25        0.00     15.47 o 
  -1   1  14       28.29       42.82     14.93 o 
   0   1  14      173.13      154.29     16.13 o 
   1   1  14       97.29      105.21     20.42 o 
   2   1  14        0.30       22.09     12.34 o 
   3   1  14       27.14       31.24     12.65 o 
  -4   2  14       22.47        3.50     19.28 o 
  -3   2  14        0.03      -13.49     20.57 o 
  -2   2  14      110.31       81.21     23.01 o 
  -1   2  14       39.78       28.42     18.82 o 
   0   2  14        2.35       -8.82     12.25 o 
   1   2  14     1107.21     1059.98     57.83 o 
   2   2  14        4.62        4.50     11.96 o 
   3   2  14        0.51       14.48     10.36 o 
  -4   3  14       12.25       -3.28     17.68 o 
  -3   3  14       26.26       15.85     18.28 o 
  -2   3  14       68.32       71.08     21.56 o 
  -1   3  14        9.55       26.59     14.09 o 
   0   3  14       60.63       61.70     42.40 o 
   1   3  14      108.10      130.51     20.27 o 
   2   3  14        5.95        0.00      9.07 o 
   3   3  14        3.42       12.34     14.48 o 
  -4   4  14        4.11        0.00     14.93 o 
  -3   4  14        0.06      -15.92     15.92 o 
  -2   4  14        0.24       18.28     21.41 o 
  -1   4  14        9.01        9.07     16.91 o 
   0   4  14        1.34        0.00      9.12 o 
   1   4  14       21.42       -4.65     24.84 o 
   2   4  14       49.06       74.43     18.21 o 
   3   4  14        0.93      -12.88     12.88 o 
  -4   5  14       10.11      -13.56     17.83 o 
  -3   5  14        0.98      -17.68     17.68 o 
  -2   5  14       15.44      -13.56     20.65 o 
  -1   5  14       49.84       46.55     17.52 o 
   0   5  14      130.14      146.34     15.43 o 
   1   5  14        6.54      -16.84     16.84 o 
   2   5  14        2.19      -15.08     16.91 o 
   3   5  14        0.17       -4.19     12.11 o 
  -4   6  14       12.79       19.05     10.29 o 
  -3   6  14        0.00        3.73     13.49 o 
  -2   6  14       56.09       86.32     17.60 o 
  -1   6  14        0.09        4.50     11.89 o 
   0   6  14       59.16       53.48     26.13 o 
   1   6  14       14.78       12.72     19.43 o 
   2   6  14        6.93        6.55     14.70 o 
  -3   7  14      106.93      124.11     17.29 o 
  -2   7  14       24.21      -12.27     21.18 o 
  -1   7  14      134.01      118.93     20.72 o 
   0   7  14       38.60       39.50     10.53 o 
   1   7  14        1.73        7.69     10.82 o 
   2   7  14       16.70       13.41     18.44 o 
  -3   8  14      103.11       76.11     19.66 o 
  -2   8  14        0.03       -7.31     14.63 o 
  -1   8  14       21.93       35.50     14.78 o 
   0   8  14        0.14       11.96     12.42 o 
   1   8  14       22.99       19.58     10.36 o 
  -3   9  14       74.25       88.68     18.44 o 
  -2   9  14        4.52        0.00     15.16 o 
  -1   9  14       11.27        6.17     10.67 o 
   0   9  14       32.49       19.54      9.15 o 
   1   9  14        0.96       -5.10     11.96 o 
  -2  10  14       11.01        4.80     12.19 o 
  -1  10  14        3.80       -2.74     13.10 o 
   0  10  14       39.10       35.48     10.12 o 
  -1 -14  15       15.33       10.67     11.50 o 
   0 -14  15        0.68       13.80      7.89 o 
   1 -14  15        1.55        0.00     10.44 o 
  -1 -13  15       67.53       79.54     15.69 o 
   0 -13  15        0.66        2.77     12.46 o 
   1 -13  15        5.64        6.32      8.91 o 
   2 -13  15        0.49       12.72      9.07 o 
  -2 -12  15        1.53        5.33     11.89 o 
  -1 -12  15        4.17      -10.44     16.00 o 
   0 -12  15       43.90       45.70     17.83 o 
   1 -12  15       18.78       28.87     12.42 o 
   2 -12  15        1.71        1.83     10.13 o 
  -2 -11  15        9.60        6.55     16.61 o 
  -1 -11  15        7.41        3.96     22.02 o 
   0 -11  15        0.27       -4.94     14.48 o 
   1 -11  15       13.26       27.20      8.23 o 
   2 -11  15        1.58        8.46      8.46 o 
   3 -11  15        1.37        2.21      9.60 o 
  -3 -10  15       11.52       22.25     12.80 o 
  -2 -10  15       34.90        3.73     24.53 o 
  -1 -10  15       13.30       20.49     13.03 o 
   0 -10  15      216.54      263.48     21.98 o 
   1 -10  15       51.36       39.62     17.68 o 
   2 -10  15       16.22        7.77     19.88 o 
   3 -10  15       21.88       -2.67     18.28 o 
  -3  -9  15       63.20       55.69     15.39 o 
  -2  -9  15      146.06      159.38     22.40 o 
  -1  -9  15        5.99       26.67     14.09 o 
   0  -9  15       11.97        4.55     15.11 o 
   1  -9  15      469.93      492.32     40.53 o 
   2  -9  15        0.69        8.38     15.62 o 
   3  -9  15        8.65       21.87     10.97 o 
  -3  -8  15        2.27        6.17     12.80 o 
  -2  -8  15       13.50       31.08     15.54 o 
  -1  -8  15       13.18       -4.50     18.59 o 
   0  -8  15      119.18      149.18     15.77 o 
   1  -8  15       18.53       27.73     16.15 o 
   2  -8  15       49.20       55.08     17.60 o 
   3  -8  15        0.06        3.35     12.04 o 
  -4  -7  15        0.17        0.00     11.96 o 
  -3  -7  15       27.65       17.98     12.72 o 
  -2  -7  15       26.91       48.00     14.63 o 
  -1  -7  15        8.78        0.00     19.05 o 
   0  -7  15       80.56       80.39     20.00 o 
   1  -7  15       94.15       91.65     20.95 o 
   2  -7  15       92.02       78.09     19.66 o 
   3  -7  15       43.35       53.25     14.93 o 
  -4  -6  15       16.32       14.32     11.89 o 
  -3  -6  15        0.55       11.96      9.90 o 
  -2  -6  15        7.45        5.41     13.79 o 
  -1  -6  15       88.66       90.66     20.34 o 
   0  -6  15        4.60       18.14      8.73 o 
   1  -6  15        4.93        4.57     20.04 o 
   2  -6  15       90.21       49.22     20.11 o 
   3  -6  15       17.87       28.95     13.56 o 
  -4  -5  15       64.40       69.48     14.40 o 
  -3  -5  15        8.24        0.00     20.42 o 
  -2  -5  15       28.46       29.79     14.63 o 
  -1  -5  15       21.32       21.03     17.37 o 
   0  -5  15       49.29       29.22     15.05 o 
   1  -5  15        2.24      -21.87     21.87 o 
   2  -5  15        6.20       11.05     14.55 o 
   3  -5  15        6.68       -3.81     12.57 o 
  -4  -4  15      148.32      163.27     20.49 o 
  -3  -4  15        0.06       -4.27     17.60 o 
  -2  -4  15        6.06      -16.84     16.84 o 
  -1  -4  15      113.66      134.55     19.73 o 
   0  -4  15       49.48       68.17     13.30 o 
   1  -4  15      219.16      203.95     28.72 o 
   2  -4  15       10.01        2.74     13.79 o 
   3  -4  15        0.00      -16.76     16.76 o 
  -4  -3  15        0.03       18.59      8.69 o 
  -3  -3  15       13.71        8.69     22.17 o 
  -2  -3  15       27.16       18.82     13.49 o 
  -1  -3  15      392.75      343.30     35.81 o 
   0  -3  15        0.45        4.55     11.96 o 
   1  -3  15       83.57      111.23     20.88 o 
   2  -3  15      123.97      124.49     22.02 o 
   3  -3  15        1.09        9.22     12.19 o 
  -4  -2  15      142.04      107.42     20.11 o 
  -3  -2  15        0.13      -21.03     21.03 o 
  -2  -2  15        1.69       -8.99     17.90 o 
  -1  -2  15       10.48      -12.80     22.09 o 
   0  -2  15        0.07        6.72     12.74 o 
   1  -2  15        2.29       13.56      6.09 o 
   2  -2  15        0.00       19.35      9.98 o 
   3  -2  15        8.74       13.56     12.42 o 
  -4  -1  15       90.09       64.23     21.03 o 
  -3  -1  15        7.49       13.18     16.99 o 
  -2  -1  15       65.66       64.53     19.81 o 
  -1  -1  15        0.28      -21.41     21.41 o 
   0  -1  15       78.66       80.06     11.98 o 
   1  -1  15        7.36       -4.57     21.87 o 
   2  -1  15       67.66       57.67     20.72 o 
   3  -1  15       14.68       -3.66     15.08 o 
  -4   0  15        5.06       25.14      9.68 o 
  -3   0  15       21.00       41.98     15.31 o 
  -2   0  15      119.38      126.85     20.80 o 
  -1   0  15      113.00      103.77     25.14 o 
   0   0  15        1.04        5.91     10.34 o 
   1   0  15      403.44      407.98     37.03 o 
   2   0  15       20.00      -13.56     23.54 o 
   3   0  15       14.46       37.56     10.21 o 
  -4   1  15        0.05        3.12     13.79 o 
  -3   1  15        1.71      -20.34     20.34 o 
  -2   1  15        7.60        4.50     19.73 o 
  -1   1  15       36.90       57.98     16.68 o 
   0   1  15       15.83        8.84     25.33 o 
   1   1  15        0.15       -9.29     18.51 o 
   2   1  15       12.08        0.00     21.71 o 
   3   1  15       93.30      123.96     18.82 o 
  -4   2  15        9.48       12.72     12.72 o 
  -3   2  15       49.75       38.25     21.18 o 
  -2   2  15        6.98       13.56     17.52 o 
  -1   2  15       38.20       48.23     16.08 o 
   0   2  15      143.52      150.28     18.03 o 
   1   2  15     1586.09     1619.42     72.99 o 
   2   2  15       16.46      -22.63     22.63 o 
   3   2  15        2.31       13.94      6.55 o 
  -4   3  15        9.55        8.46     10.82 o 
  -3   3  15       14.54       17.37      8.91 o 
  -2   3  15      356.14      390.38     35.96 o 
  -1   3  15        3.25       27.12     14.32 o 
   0   3  15        0.28      -13.74     13.74 o 
   1   3  15      485.23      584.27     41.67 o 
   2   3  15       19.92       12.11     15.69 o 
   3   3  15        0.57      -16.00     16.00 o 
  -4   4  15        3.18        0.00      8.38 o 
  -3   4  15        1.66       16.53     13.10 o 
  -2   4  15       27.25       42.74     15.54 o 
  -1   4  15        0.36        0.00     19.28 o 
   0   4  15        0.81       -5.81     13.64 o 
   1   4  15        0.18       -8.91     14.09 o 
   2   4  15      128.02      137.90     20.65 o 
  -4   5  15        7.10       19.81      9.90 o 
  -3   5  15       15.72        7.31     18.67 o 
  -2   5  15      150.53      111.08     25.45 o 
  -1   5  15       21.33      -17.90     19.96 o 
   0   5  15       45.63       43.10     12.06 o 
   1   5  15        2.04       -4.19     14.02 o 
   2   5  15        3.55        6.55     16.61 o 
  -3   6  15       13.18       13.87      9.90 o 
  -2   6  15       13.60       -4.04     16.68 o 
  -1   6  15      116.39      144.07     23.92 o 
   0   6  15        1.08        7.86      9.83 o 
   1   6  15        0.66      -16.30     16.30 o 
   2   6  15        0.53        0.00     13.26 o 
  -3   7  15       14.20        2.82     17.22 o 
  -2   7  15        0.96        7.39     10.36 o 
  -1   7  15        8.20        2.36     13.26 o 
   0   7  15        9.33       14.96      9.43 o 
   1   7  15        6.15       -3.35     15.92 o 
  -3   8  15       42.70       33.98     13.41 o 
  -2   8  15        1.88       -3.20     13.10 o 
  -1   8  15      144.49      127.84     19.35 o 
   0   8  15       58.82       59.50     10.45 o 
   1   8  15        1.50       14.40      7.31 o 
  -2   9  15        5.41      -16.08     16.08 o 
  -1   9  15        3.06        3.43     10.59 o 
   0   9  15        1.76        7.93      6.51 o 
  -1  10  15        3.02       -2.13      8.69 o 
   0 -14  16        7.29        1.15     15.24 o 
  -1 -13  16       36.00       52.49     14.32 o 
   0 -13  16       20.04       13.72      9.84 o 
   1 -13  16        3.05       26.28      8.69 o 
  -2 -12  16       21.66       34.13     10.51 o 
  -1 -12  16        5.49        7.54     10.97 o 
   0 -12  16        0.13        2.23      5.94 o 
   1 -12  16        8.20        9.98     12.88 o 
   2 -12  16       12.91       23.16     10.59 o 
  -2 -11  16        1.31       -8.69     15.08 o 
  -1 -11  16        2.84       -7.31     17.14 o 
   0 -11  16        4.20       20.41     17.90 o 
   1 -11  16       69.40       70.55     17.75 o 
   2 -11  16        1.09       -3.12     10.29 o 
  -3 -10  16        1.70        0.00     12.42 o 
  -2 -10  16        4.23      -14.86     14.86 o 
  -1 -10  16        8.67        8.08     20.57 o 
   0 -10  16      266.96      275.94     23.47 o 
   1 -10  16       47.40       74.51     16.08 o 
   2 -10  16        6.80        7.01     17.90 o 
   3 -10  16       37.31       49.90     14.86 o 
  -3  -9  16       90.55       89.37     15.16 o 
  -2  -9  16        4.06       13.71      9.68 o 
  -1  -9  16        0.35       23.16      9.98 o 
   0  -9  16      457.22      431.63     26.47 o 
   1  -9  16       53.43       55.08     15.08 o 
   2  -9  16       31.62       27.58     13.79 o 
   3  -9  16        4.49       10.13     11.89 o 
  -3  -8  16        4.56        9.14     14.02 o 
  -2  -8  16      152.92      145.21     24.00 o 
  -1  -8  16        4.61      -18.82     18.82 o 
   0  -8  16        0.62      -11.32     13.49 o 
   1  -8  16       19.98        8.99     25.52 o 
   2  -8  16        1.54       12.19     15.77 o 
   3  -8  16        9.85        8.53     10.97 o 
  -3  -7  16        0.80       -3.43     16.38 o 
  -2  -7  16        2.72       -4.27     17.68 o 
  -1  -7  16        3.83       27.05     14.32 o 
   0  -7  16       13.12        2.84     11.94 o 
   1  -7  16        6.75        9.14     17.14 o 
   2  -7  16       18.09       30.40     10.74 o 
   3  -7  16        3.09       14.70      8.23 o 
  -3  -6  16       21.14        7.39     16.46 o 
  -2  -6  16        5.45       15.92     11.20 o 
  -1  -6  16        4.01      -22.55     22.55 o 
   0  -6  16        3.18       14.92      8.30 o 
   1  -6  16       23.68        5.49     15.62 o 
   2  -6  16       52.52       83.12     17.22 o 
   3  -6  16        0.01        0.00      7.92 o 
  -4  -5  16        3.58       -4.50     13.18 o 
  -3  -5  16        8.91      -11.66     20.19 o 
  -2  -5  16        0.19      -16.76     16.76 o 
  -1  -5  16       15.43       16.15     13.18 o 
   0  -5  16       43.53       18.08     16.08 o 
   1  -5  16        9.91        9.22     17.22 o 
   2  -5  16        0.87       -4.42     21.03 o 
   3  -5  16        3.80        7.92     11.58 o 
  -4  -4  16       60.64       67.58     15.24 o 
  -3  -4  16        0.10       -4.04     13.33 o 
  -2  -4  16       58.14       59.50     15.77 o 
  -1  -4  16      280.92      230.69     25.83 o 
   0  -4  16        0.58       -3.41      9.33 o 
   1  -4  16      209.12      223.45     27.50 o 
   2  -4  16      314.93      331.33     31.85 o 
   3  -4  16        5.41        3.35     12.11 o 
  -4  -3  16      867.60      676.08     42.66 o 
  -3  -3  16       64.53       59.20     21.79 o 
  -2  -3  16        0.01      -25.98     25.98 o 
  -1  -3  16      250.31      208.29     27.05 o 
   0  -3  16       11.56       17.90     10.74 o 
   1  -3  16        0.03        9.22     12.95 o 
   2  -3  16      127.33      106.05     24.00 o 
   3  -3  16       10.62      -13.33     18.82 o 
  -4  -2  16       88.72       74.82     17.98 o 
  -3  -2  16        1.95      -18.13     18.13 o 
  -2  -2  16        1.50       13.56     20.72 o 
  -1  -2  16        4.00        2.67      9.60 o 
   0  -2  16        4.36        4.74     12.62 o 
   1  -2  16       92.12      126.77     23.08 o 
   2  -2  16        5.00       -4.42     21.03 o 
   3  -2  16       15.74       31.16     12.34 o 
  -4  -1  16        0.13       16.84      8.91 o 
  -3  -1  16       23.50        8.30     18.67 o 
  -2  -1  16       71.63       65.14     19.96 o 
  -1  -1  16       42.96       34.82     11.66 o 
   0  -1  16       67.66       77.84     16.91 o 
   1  -1  16       61.71       44.11     17.45 o 
   2  -1  16       15.15       20.80     11.58 o 
   3  -1  16        3.48        3.12     11.20 o 
  -4   0  16        0.20        2.82     13.94 o 
  -3   0  16        0.14        8.30     18.51 o 
  -2   0  16       16.07       -4.50     18.67 o 
  -1   0  16       27.73       43.12     17.07 o 
   0   0  16       12.29        3.88     13.56 o 
   1   0  16       22.04       13.79     21.03 o 
   2   0  16        4.24       -8.46     16.91 o 
   3   0  16       18.08       34.66     12.27 o 
  -4   1  16        0.01       11.28      8.08 o 
  -3   1  16        0.09        8.15     15.24 o 
  -2   1  16       56.35       45.94     16.00 o 
  -1   1  16        5.07       18.97     11.81 o 
   0   1  16      108.78       99.97     15.72 o 
   1   1  16        9.29       16.38      6.70 o 
   2   1  16       33.26       12.19     21.10 o 
   3   1  16       13.85       13.03     16.68 o 
  -4   2  16        5.28      -16.08     16.08 o 
  -3   2  16       15.31       40.30     12.80 o 
  -2   2  16      128.75      109.78     26.97 o 
  -1   2  16        0.43      -12.80     12.80 o 
   0   2  16      243.80      235.76     20.63 o 
   1   2  16       57.28       29.56     18.44 o 
   2   2  16        4.48        6.93     11.96 o 
   3   2  16        3.29       13.49      9.52 o 
  -4   3  16        0.04      -11.58     11.58 o 
  -3   3  16       48.99        7.54     23.24 o 
  -2   3  16        3.09        0.00     21.41 o 
  -1   3  16      125.38      116.34     21.18 o 
   0   3  16        4.51      -11.95     11.95 o 
   1   3  16        7.58       -4.34     23.31 o 
   2   3  16        1.60        0.00     12.19 o 
  -4   4  16        9.78       10.51      9.90 o 
  -3   4  16       68.22       97.21     18.44 o 
  -2   4  16        0.89      -16.91     21.56 o 
  -1   4  16       96.15       95.54     18.44 o 
   0   4  16       18.75       23.00     24.57 o 
   1   4  16       10.80       14.70     13.49 o 
   2   4  16       14.80        0.00     15.24 o 
  -3   5  16        0.31        0.00     11.05 o 
  -2   5  16       91.79      102.78     20.42 o 
  -1   5  16        1.72      -12.72     16.38 o 
   0   5  16       18.01       33.84     24.42 o 
   1   5  16       31.89       40.38     15.54 o 
   2   5  16        1.77       10.97     10.97 o 
  -3   6  16        2.12        2.74     12.11 o 
  -2   6  16        1.31      -15.39     15.39 o 
  -1   6  16      141.22      165.40     22.93 o 
   0   6  16       39.24       54.81     10.38 o 
   1   6  16       23.44       35.27     11.81 o 
  -3   7  16       20.44        2.29     15.85 o 
  -2   7  16       62.06      104.83     16.30 o 
  -1   7  16       12.62       23.16     10.06 o 
   0   7  16        0.22       -5.06      9.66 o 
   1   7  16        0.09       -2.67     12.88 o 
  -2   8  16       12.60       32.76      8.08 o 
  -1   8  16       95.59       95.23     17.83 o 
   0   8  16        0.02        9.20     10.40 o 
  -1   9  16       26.15        8.99     10.51 o 
  -1 -13  17        0.27        0.00     12.65 o 
   0 -13  17       35.81       39.97      8.70 o 
   1 -13  17        4.79        0.00     13.41 o 
  -1 -12  17       29.53       11.12     17.60 o 
   0 -12  17        0.11       -6.47      8.57 o 
   1 -12  17       26.71       20.49     11.81 o 
   2 -12  17        1.36       19.81      7.62 o 
  -2 -11  17        0.78        3.81      8.46 o 
  -1 -11  17        3.86      -16.76     16.76 o 
   0 -11  17       34.39       27.03     10.78 o 
   1 -11  17        7.93       10.06     12.95 o 
   2 -11  17        3.40        0.00      9.98 o 
  -2 -10  17        6.65        3.73     11.43 o 
  -1 -10  17        1.62        3.81     18.97 o 
   0 -10  17      297.70      344.91     23.60 o 
   1 -10  17        1.92       -3.73     12.42 o 
   2 -10  17        0.64      -16.23     16.23 o 
  -3  -9  17        1.02        8.84     11.73 o 
  -2  -9  17       41.88       29.56     14.93 o 
  -1  -9  17       62.86       84.11     22.40 o 
   0  -9  17        2.23       20.52     16.61 o 
   1  -9  17        1.74        9.68      7.69 o 
   2  -9  17        1.84        0.00     11.66 o 
  -3  -8  17       17.05       24.15      9.22 o 
  -2  -8  17        0.21       11.58     12.49 o 
  -1  -8  17       17.81       13.03     16.84 o 
   0  -8  17       52.00       67.47     13.39 o 
   1  -8  17      124.51      124.79     22.70 o 
   2  -8  17        0.15       -7.24     14.55 o 
   3  -8  17        1.64      -13.49     13.49 o 
  -3  -7  17        0.86      -18.89     18.89 o 
  -2  -7  17       23.14       -4.11     19.73 o 
  -1  -7  17        7.81       10.74     15.69 o 
   0  -7  17        3.23        9.03      9.02 o 
   1  -7  17        0.02        4.34     15.77 o 
   2  -7  17       16.30       16.08     11.50 o 
   3  -7  17        8.82       29.87     10.89 o 
  -3  -6  17        6.92       -6.70     17.75 o 
  -2  -6  17        4.76        0.00     18.21 o 
  -1  -6  17       60.20       62.78     16.15 o 
   0  -6  17       76.42       63.15     13.68 o 
   1  -6  17       12.72       -4.50     21.41 o 
   2  -6  17       20.48       26.13      9.83 o 
   3  -6  17        0.18      -10.59     11.89 o 
  -3  -5  17        0.17        7.16     16.00 o 
  -2  -5  17        3.42      -27.05     27.05 o 
  -1  -5  17       23.84       43.96     10.97 o 
   0  -5  17       28.67       10.53     36.61 o 
   1  -5  17       73.27       62.09     14.55 o 
   2  -5  17       23.73       14.55     11.89 o 
   3  -5  17       13.53        0.00     11.66 o 
  -4  -4  17       16.25        6.17     13.71 o 
  -3  -4  17        2.14       11.20     14.48 o 
  -2  -4  17       60.64       82.81     18.74 o 
  -1  -4  17        2.87        4.57     19.96 o 
   0  -4  17       21.91       24.68     11.15 o 
   1  -4  17      310.33      263.07     32.07 o 
   2  -4  17       93.99       95.54     18.51 o 
   3  -4  17       35.51       31.62     13.03 o 
  -4  -3  17       43.26       43.12     11.73 o 
  -3  -3  17        6.95       13.79     12.57 o 
  -2  -3  17        2.59      -16.15     16.15 o 
  -1  -3  17       67.46      110.01     19.88 o 
   0  -3  17        9.99       -2.56     27.92 o 
   1  -3  17      101.82       38.02     20.34 o 
   2  -3  17        5.51       12.27     11.73 o 
   3  -3  17       10.41       16.46     10.44 o 
  -4  -2  17       11.82       15.54     10.82 o 
  -3  -2  17        0.06       11.66      9.60 o 
  -2  -2  17       14.73       -4.50     14.93 o 
  -1  -2  17        1.57        9.14     17.14 o 
   0  -2  17        2.59        8.41     10.51 o 
   1  -2  17        9.53        0.00     22.09 o 
   2  -2  17        0.05        0.00     13.94 o 
   3  -2  17        0.00        2.67      9.52 o 
  -4  -1  17        0.20        5.26      6.78 o 
  -3  -1  17        2.04       -3.89     16.00 o 
  -2  -1  17        1.79        4.50     11.89 o 
  -1  -1  17        0.70        9.14     12.95 o 
   0  -1  17       61.30       64.26     11.38 o 
   1  -1  17        0.19        4.50     19.58 o 
   2  -1  17       18.19       18.89     14.55 o 
   3  -1  17        0.53        0.00      8.61 o 
  -4   0  17        1.76        2.29      8.23 o 
  -3   0  17       20.24        9.14     15.54 o 
  -2   0  17       38.44       56.07     19.05 o 
  -1   0  17       17.94       16.46     13.41 o 
   0   0  17       67.77       63.61     15.05 o 
   1   0  17      201.49      226.35     27.12 o 
   2   0  17       18.46        6.86     13.10 o 
   3   0  17        1.57        8.38      6.93 o 
  -4   1  17        2.75      -13.10     14.09 o 
  -3   1  17        1.14        3.73     13.41 o 
  -2   1  17       24.40        8.76     22.32 o 
  -1   1  17        3.20       16.38     11.58 o 
   0   1  17      390.59      370.11     24.42 o 
   1   1  17       17.05       -4.34     20.80 o 
   2   1  17        0.07       12.88      9.14 o 
  -3   2  17      169.45      123.80     23.77 o 
  -2   2  17       31.84       17.98     15.62 o 
  -1   2  17       41.79        4.50     22.40 o 
   0   2  17      828.42      764.80     40.76 o 
   1   2  17       43.05       40.15     14.63 o 
   2   2  17       33.84       21.79     14.40 o 
  -3   3  17        8.30        9.98      9.60 o 
  -2   3  17        1.00       12.34     18.82 o 
  -1   3  17        9.79       15.69     12.80 o 
   0   3  17       18.97       -8.65     13.16 o 
   1   3  17        4.35        7.92     11.20 o 
   2   3  17        4.05        8.76     11.35 o 
  -3   4  17        3.98       14.55     11.20 o 
  -2   4  17        0.27        3.89     13.94 o 
  -1   4  17       18.30       30.02     13.71 o 
   0   4  17        2.65       -5.58     11.84 o 
   1   4  17        0.41      -10.82     14.02 o 
   2   4  17       19.08       22.25     10.13 o 
  -3   5  17        4.04        0.00     11.20 o 
  -2   5  17       25.93       36.11     11.43 o 
  -1   5  17       99.73      141.63     21.48 o 
   0   5  17        0.22        0.00      7.53 o 
   1   5  17       22.68       17.14     10.97 o 
  -3   6  17       18.25       29.41     11.35 o 
  -2   6  17       79.38       46.70     18.44 o 
  -1   6  17       15.09       20.72     12.11 o 
   0   6  17        4.91       -1.46     10.59 o 
   1   6  17        0.62       17.37     10.13 o 
  -2   7  17       37.83       44.95     11.89 o 
  -1   7  17       14.58        8.84     13.49 o 
   0   7  17       16.43       25.27      7.05 o 
  -1   8  17        2.48       22.40      7.54 o 
   0   8  17        0.02       -2.06      5.62 o 
  -1 -12  18        0.39        4.65     13.03 o 
   0 -12  18       59.12       61.02     11.18 o 
   1 -12  18        0.89        2.36     11.73 o 
  -2 -11  18        2.23        8.15     11.89 o 
  -1 -11  18        1.59       -2.90     13.94 o 
   0 -11  18       14.47       19.88      7.47 o 
   1 -11  18        1.03        2.90     10.36 o 
   2 -11  18       14.49       10.59     12.34 o 
  -2 -10  18        6.77        2.59     11.43 o 
  -1 -10  18      180.21      209.36     25.52 o 
   0 -10  18      646.28      692.34     48.61 o 
   1 -10  18        2.51      -15.85     15.85 o 
   2 -10  18        0.62        0.00     12.11 o 
  -2  -9  18        9.28       -6.17     14.48 o 
  -1  -9  18        0.02       -2.29      9.29 o 
   0  -9  18      220.70      205.40     19.26 o 
   1  -9  18        0.08      -10.89     10.97 o 
   2  -9  18        0.13        5.71      8.08 o 
  -3  -8  18        1.47       -8.76     13.49 o 
  -2  -8  18        1.05      -13.87     17.68 o 
  -1  -8  18        1.56       14.63     13.33 o 
   0  -8  18        2.18        1.02     10.44 o 
   1  -8  18       37.33       46.78     14.40 o 
   2  -8  18        1.05       -3.12     12.95 o 
  -3  -7  18        0.55        9.29     10.06 o 
  -2  -7  18       33.91       -2.29     16.46 o 
  -1  -7  18       17.44       46.02     12.49 o 
   0  -7  18        0.88       -0.36      9.92 o 
   1  -7  18        2.10       -8.15     16.30 o 
   2  -7  18       24.04       28.19     15.85 o 
  -3  -6  18        0.03       -2.90     13.94 o 
  -2  -6  18        0.63       -8.00     15.92 o 
  -1  -6  18       17.58       13.18     16.99 o 
   0  -6  18       48.21       19.57     17.37 o 
   1  -6  18        2.64      -12.57     19.28 o 
   2  -6  18       16.99       33.67      9.90 o 
   3  -6  18        3.34       -2.06     10.89 o 
  -3  -5  18        8.62        3.73     11.66 o 
  -2  -5  18        9.55        7.47     12.88 o 
  -1  -5  18        0.67      -17.90     20.04 o 
   0  -5  18        2.03        7.43      6.93 o 
   1  -5  18      240.46      197.55     27.35 o 
   2  -5  18       14.64        7.24     10.21 o 
   3  -5  18       10.32       19.05     10.29 o 
  -3  -4  18        9.50       11.96     11.96 o 
  -2  -4  18       65.81       93.86     18.82 o 
  -1  -4  18      127.95      135.46     21.41 o 
   0  -4  18        2.70       -1.53      9.80 o 
   1  -4  18        3.84       -8.61     17.22 o 
   2  -4  18       17.92       43.65     12.34 o 
   3  -4  18        2.28      -12.80     13.87 o 
  -3  -3  18        1.00      -18.44     18.44 o 
  -2  -3  18        9.28      -18.13     18.13 o 
  -1  -3  18        7.71        9.07     20.27 o 
   0  -3  18       36.49       25.96     19.28 o 
   1  -3  18       14.76       12.95     16.68 o 
   2  -3  18       19.65       14.48     19.20 o 
   3  -3  18       33.80       39.08     13.94 o 
  -3  -2  18       20.79       10.44     13.33 o 
  -2  -2  18       10.89       -8.61     20.11 o 
  -1  -2  18        1.85        0.00     19.28 o 
   0  -2  18       56.69       47.47     12.79 o 
   1  -2  18        0.31        8.61     12.11 o 
   2  -2  18       11.21       14.93      7.69 o 
  -3  -1  18        0.02        6.93     12.95 o 
  -2  -1  18       39.21       41.06     14.93 o 
  -1  -1  18        0.92       18.97     11.81 o 
   0  -1  18       12.73        6.47     13.96 o 
   1  -1  18      110.72      109.02     23.39 o 
   2  -1  18        1.19       12.34      8.76 o 
  -3   0  18        0.81      -22.78     22.78 o 
  -2   0  18        5.17        8.46     15.77 o 
  -1   0  18       70.86       67.12     17.60 o 
   0   0  18      137.94      140.90     16.31 o 
   1   0  18        3.78      -22.17     22.17 o 
   2   0  18        9.70       15.54      9.90 o 
  -3   1  18        0.92       11.73     10.74 o 
  -2   1  18       14.94        7.39     12.80 o 
  -1   1  18        7.66        8.76     16.46 o 
   0   1  18       36.18       27.47     13.01 o 
   1   1  18        0.38       11.89     11.35 o 
   2   1  18        6.59       19.66     12.27 o 
  -3   2  18       26.06        3.05     21.48 o 
  -2   2  18        1.93        7.09     13.64 o 
  -1   2  18       54.74       66.43     18.06 o 
   0   2  18      693.09      728.48     32.61 o 
   1   2  18        3.00       15.62     14.63 o 
   2   2  18        0.54       -5.26     12.42 o 
  -3   3  18       34.02       43.73     12.57 o 
  -2   3  18        1.94       11.20     17.07 o 
  -1   3  18        5.80        8.15     18.13 o 
   0   3  18       10.43       11.93     10.12 o 
   1   3  18        8.32      -10.21     19.58 o 
   2   3  18        6.07       20.04      8.23 o 
  -3   4  18       10.55       38.78     10.59 o 
  -2   4  18        0.50       -3.43     14.09 o 
  -1   4  18       16.55      -11.28     19.58 o 
   0   4  18       17.97       43.17     30.06 o 
   1   4  18        4.78        8.99     13.71 o 
  -3   5  18       31.66       24.38     13.26 o 
  -2   5  18        0.16      -15.92     15.92 o 
  -1   5  18        9.30       12.19     13.18 o 
   0   5  18        3.49        1.06      8.91 o 
   1   5  18       16.63       33.75      9.22 o 
  -2   6  18       52.60       64.30     15.85 o 
  -1   6  18       13.25        8.69     13.26 o 
   0   6  18        7.22        4.89      9.61 o 
  -1   7  18       11.18       22.40     11.28 o 
   0   7  18       20.04       24.33      7.81 o 
   0 -12  19       37.44       36.40     19.73 o 
  -1 -11  19       44.22       44.80     12.57 o 
   0 -11  19        8.61       14.04     11.96 o 
   1 -11  19        3.91       15.39     10.67 o 
  -2 -10  19        3.08       10.97      8.76 o 
  -1 -10  19       80.99       88.99     18.44 o 
   0 -10  19       16.47        6.09      9.73 o 
   1 -10  19        5.71      -15.47     15.47 o 
  -2  -9  19        0.53       11.66     12.57 o 
  -1  -9  19       40.81       31.92     14.40 o 
   0  -9  19       37.30       27.04     13.33 o 
   1  -9  19        3.99       -6.17     16.46 o 
   2  -9  19        1.72        4.42      8.30 o 
  -2  -8  19        0.00       17.98      5.71 o 
  -1  -8  19        3.19        3.66     15.92 o 
   0  -8  19        5.10       26.26      9.37 o 
   1  -8  19       16.33       24.46     11.12 o 
   2  -8  19       20.85       18.97     11.05 o 
  -3  -7  19       14.16      -12.19     13.18 o 
  -2  -7  19        1.12        5.94     10.36 o 
  -1  -7  19        9.49       15.62     18.28 o 
   0  -7  19        0.77        6.43     14.28 o 
   1  -7  19       25.87       32.53     12.42 o 
   2  -7  19        7.30       19.81     10.74 o 
  -3  -6  19        0.00       -2.36     11.35 o 
  -2  -6  19        0.00        3.58     12.80 o 
  -1  -6  19       33.05       53.86     16.61 o 
   0  -6  19        1.48       -1.33     12.27 o 
   1  -6  19        3.32       15.08     17.68 o 
   2  -6  19        0.01        2.90     12.72 o 
  -3  -5  19        1.35       -5.26     13.79 o 
  -2  -5  19       11.41       24.61     10.74 o 
  -1  -5  19        5.59        4.19     18.28 o 
   0  -5  19      113.95      167.60     37.29 o 
   1  -5  19       68.38       64.83     15.69 o 
   2  -5  19        0.01       -9.07     11.66 o 
  -3  -4  19       22.47       31.77     10.13 o 
  -2  -4  19      249.07      230.69     27.58 o 
  -1  -4  19        1.82       17.07     20.04 o 
   0  -4  19       13.92       15.06     10.11 o 
   1  -4  19      172.94      164.18     22.78 o 
   2  -4  19        0.06        3.05      8.08 o 
  -3  -3  19        2.65        8.69      8.30 o 
  -2  -3  19        0.41       18.74      8.76 o 
  -1  -3  19        2.86      -12.88     16.61 o 
   0  -3  19       10.72       -3.10     19.16 o 
   1  -3  19        1.64       16.46     11.73 o 
   2  -3  19        0.65        0.00     12.88 o 
  -3  -2  19       11.18       10.59      9.68 o 
  -2  -2  19        0.15       16.46      8.46 o 
  -1  -2  19        2.93        0.00     10.89 o 
   0  -2  19       16.07       28.03      8.65 o 
   1  -2  19       65.72      104.45     17.52 o 
   2  -2  19        5.67       17.68      7.09 o 
  -3  -1  19        5.41        5.79     10.89 o 
  -2  -1  19       18.39       11.66     15.92 o 
  -1  -1  19        2.19       -4.27     14.09 o 
   0  -1  19       67.56       71.05     12.25 o 
   1  -1  19       11.69       11.35     10.89 o 
   2  -1  19        5.81       21.79      7.31 o 
  -3   0  19        0.38       -8.46     12.95 o 
  -2   0  19       21.66       31.85     12.88 o 
  -1   0  19       20.44        4.19     15.01 o 
   0   0  19       72.86       71.63     12.61 o 
   1   0  19        3.89        3.66     18.13 o 
   2   0  19       41.32       58.74     14.32 o 
  -3   1  19        0.89       -2.67     11.05 o 
  -2   1  19        8.17       10.97     10.51 o 
  -1   1  19       83.87       79.61     15.08 o 
   0   1  19      599.03      636.71     60.72 o 
   1   1  19       21.02       20.49     11.96 o 
   2   1  19        0.45       17.14      6.86 o 
  -3   2  19      127.73      113.90     20.80 o 
  -2   2  19        6.88      -17.14     17.14 o 
  -1   2  19        0.15      -20.19     20.19 o 
   0   2  19      192.96      194.54     17.65 o 
   1   2  19        2.99        9.37      8.99 o 
  -3   3  19       21.62        6.48     11.66 o 
  -2   3  19        2.12       15.16      7.09 o 
  -1   3  19       24.99       17.75     19.12 o 
   0   3  19        3.70       12.59      6.97 o 
   1   3  19       93.85       87.54     16.61 o 
  -2   4  19       31.96       38.47     13.49 o 
  -1   4  19       42.53       55.39     13.10 o 
   0   4  19        1.01        3.83      8.56 o 
   1   4  19        0.17        0.00     10.29 o 
  -2   5  19       33.78       10.51     12.19 o 
  -1   5  19        2.72       -5.49     10.89 o 
   0   5  19       15.05       17.97      9.11 o 
  -1   6  19        1.10        8.15      8.76 o 
   0 -11  20       18.36       16.51      9.33 o 
  -1 -10  20      175.52      182.09     24.07 o 
   0 -10  20       55.46       41.38     10.63 o 
   1 -10  20        4.12       -6.40     11.05 o 
  -1  -9  20        6.87       11.12     13.03 o 
   0  -9  20        2.11       -0.87      8.32 o 
   1  -9  20        0.86       21.10      8.53 o 
  -2  -8  20        3.41        0.00     11.89 o 
  -1  -8  20        1.05        5.64      8.61 o 
   0  -8  20        0.84       -7.93     14.36 o 
   1  -8  20        9.65       21.94     10.29 o 
  -2  -7  20        1.09       -2.74     11.43 o 
  -1  -7  20        0.59       10.29      6.78 o 
   0  -7  20       43.88       38.48     20.57 o 
   1  -7  20        6.59        5.49     10.51 o 
   2  -7  20        0.45       -4.19      9.75 o 
  -2  -6  20       38.55       41.75     11.66 o 
  -1  -6  20        0.44        7.24     13.56 o 
   0  -6  20        1.25       29.19     16.49 o 
   1  -6  20       39.06       42.36     12.19 o 
   2  -6  20        1.24        3.35     10.36 o 
  -2  -5  20       39.22       27.05     13.64 o 
  -1  -5  20        2.06        7.54     14.09 o 
   0  -5  20       60.07       72.30     11.93 o 
   1  -5  20       15.55       21.79     12.72 o 
   2  -5  20        3.57       19.28      8.38 o 
  -3  -4  20        0.63        9.83      9.83 o 
  -2  -4  20       11.60        3.35     12.04 o 
  -1  -4  20        0.56      -15.47     19.66 o 
   0  -4  20        2.60        4.69      9.00 o 
   1  -4  20        8.42       32.15      8.08 o 
   2  -4  20        3.39       12.34      8.84 o 
  -3  -3  20       11.00       15.39      7.85 o 
  -2  -3  20        9.76        3.43     18.97 o 
  -1  -3  20        0.69        7.77     11.05 o 
   0  -3  20       44.06       60.87     12.22 o 
   1  -3  20        2.52      -12.04     12.04 o 
   2  -3  20       14.85       -4.65     15.69 o 
  -3  -2  20        2.71        0.00      9.83 o 
  -2  -2  20        1.79       12.27     11.20 o 
  -1  -2  20        5.45        3.89     16.91 o 
   0  -2  20        5.56        2.57     11.11 o 
   1  -2  20       12.97       -3.28     19.28 o 
   2  -2  20        0.00       -8.84     13.64 o 
  -3  -1  20        0.17        2.29     11.43 o 
  -2  -1  20        2.19       -6.70     17.83 o 
  -1  -1  20        0.33        7.62     10.82 o 
   0  -1  20       18.34        2.50     12.86 o 
   1  -1  20        7.70       20.72     11.12 o 
   2  -1  20        7.93       27.43     11.20 o 
  -3   0  20       14.76       14.70     10.97 o 
  -2   0  20        0.11       21.48      8.08 o 
  -1   0  20        1.37       17.75     11.28 o 
   0   0  20       39.77       36.41     11.54 o 
   1   0  20        3.13       15.92      8.08 o 
  -2   1  20        1.43       -9.22     11.89 o 
  -1   1  20      421.02      370.42     31.31 o 
   0   1  20       21.94       24.87     13.64 o 
   1   1  20        0.18        5.41     12.04 o 
  -2   2  20       28.60       27.12     12.19 o 
  -1   2  20       13.93       29.26     11.20 o 
   0   2  20       52.65       58.07     19.77 o 
   1   2  20        0.03        8.84      9.52 o 
  -2   3  20        8.79        7.47     11.43 o 
  -1   3  20       10.47       -5.87     15.47 o 
   0   3  20       10.33        7.72      7.98 o 
   1   3  20        0.03        0.00      8.23 o 
  -2   4  20        6.06        4.19     10.59 o 
  -1   4  20        0.46      -14.78     14.78 o 
   0   4  20        2.24        8.65      5.58 o 
  -1  -9  21        0.42        8.69     12.65 o 
   0  -9  21       39.13       57.06     21.48 o 
  -1  -8  21        0.52       10.21     13.56 o 
   0  -8  21        0.80       -2.63      7.77 o 
   1  -8  21       12.65       11.12     10.44 o 
  -2  -7  21        3.67        4.80      9.22 o 
  -1  -7  21       21.01       37.71     13.03 o 
   0  -7  21        2.57        5.62      7.57 o 
   1  -7  21        0.96      -13.79     13.79 o 
  -2  -6  21        0.32        7.24     11.12 o 
  -1  -6  21        0.66       -6.17     14.48 o 
   0  -6  21       32.08       41.02      8.39 o 
   1  -6  21        0.39        0.00     13.87 o 
  -2  -5  21       13.58       -7.85     15.01 o 
  -1  -5  21       33.03       16.15     17.37 o 
   0  -5  21       90.98       93.67     18.32 o 
   1  -5  21       94.55       91.73     14.86 o 
  -2  -4  21       61.09       28.04     11.96 o 
  -1  -4  21        2.44       -6.63     13.26 o 
   0  -4  21       65.64       47.62     11.18 o 
   1  -4  21        3.06       -2.67      8.91 o 
  -2  -3  21        1.22       -2.82     13.41 o 
  -1  -3  21        0.56      -17.45     17.45 o 
   0  -3  21        4.13        1.50      9.38 o 
   1  -3  21        0.02        4.80      9.14 o 
  -2  -2  21        1.63        0.00     11.89 o 
  -1  -2  21       15.75        9.98     17.22 o 
   0  -2  21        0.21       -8.05      8.91 o 
   1  -2  21        2.77        5.18     13.18 o 
  -2  -1  21        2.30       -8.15     14.17 o 
  -1  -1  21        0.38        3.20     14.02 o 
   0  -1  21       19.70       11.49      8.43 o 
   1  -1  21        7.56       20.11      8.76 o 
  -2   0  21       18.73       21.33     14.09 o 
  -1   0  21       48.50       51.50     14.70 o 
   0   0  21        2.09        4.72      6.36 o 
   1   0  21        3.36       -6.63     11.58 o 
  -2   1  21        6.18      -15.54     15.54 o 
  -1   1  21       85.32       93.79     17.29 o 
   0   1  21       21.38       18.75     11.28 o 
  -2   2  21        2.97        2.06     11.58 o 
  -1   2  21        1.03      -10.13     12.95 o 
   0   2  21        0.01        1.57     16.80 o 
  -1   3  21        0.12        2.13      9.37 o 
  -1  -7  22        4.85       10.82     11.66 o 
   0  -7  22        6.52       -1.95     13.29 o 
  -1  -6  22       11.26       28.72      9.52 o 
   0  -6  22       39.05       31.39     16.27 o 
  -1  -5  22       15.82       30.70     10.13 o 
   0  -5  22       67.88       87.76     11.41 o 
  -1  -4  22        4.94        2.67     13.26 o 
   0  -4  22        0.04       -4.50     10.09 o 
   1  -4  22       22.41        5.79     13.87 o 
  -2  -3  22        3.33       -3.12      9.90 o 
  -1  -3  22        2.48       14.40      9.22 o 
   0  -3  22        0.01        7.70      4.54 o 
  -2  -2  22        2.79       -6.17     10.74 o 
  -1  -2  22        4.95       -2.67     12.57 o 
   0  -2  22       26.45       21.56      7.54 o 
  -1  -1  22       18.81       20.72     12.11 o 
   0  -1  22       21.83       24.68      7.33 o 
  -1   0  22        0.95        0.00      9.90 o 
   0   0  22       32.99       40.13      8.86 o 
  -1   1  22      618.65      608.65     38.02 o 
                                                 
